# Supplementary material for: Bis(μ-3-nitro­phthalato-κ2 O 1:O 2)bis­[aqua­(2,2′-bipyridine-κ2 N,N′)copper(II)] dihydrate
Source: Acta Crystallogr Sect E Struct Rep Online. 2010 Oct 30;66(Pt 11):m1484. doi: 10.1107/S1600536810043229 (PMC3009171; doi:10.1107/S1600536810043229)
Supplement: Supplementary file 2 [file e-66-m1484-Isup2.hkl]

# 
# h,k,l, Fc-squared, Fo-squared, sigma(Fo-squared) and status flag 
# 
data_I
_shelx_title '  P-1' 
_shelx_refln_list_code          4 
_shelx_F_calc_maximum      158.37 
_exptl_crystal_F_000       474.00 
_reflns_d_resolution_high  0.8410 
 
loop_ 
 _symmetry_equiv_pos_as_xyz 
 'x, y, z' 
 '-x, -y, -z' 
 
_cell_length_a     7.5340 
_cell_length_b    10.4670 
_cell_length_c    12.0440 
_cell_angle_alpha  87.835 
_cell_angle_beta   74.911 
_cell_angle_gamma  77.437 
 
_shelx_F_squared_multiplier     1.000 
 
loop_ 
 _refln_index_h 
 _refln_index_k 
 _refln_index_l 
 _refln_F_squared_calc 
 _refln_F_squared_meas 
 _refln_F_squared_sigma 
 _refln_observed_status 
   1   0   0       37.02       43.48      1.98 o 
   2   0   0     1250.27     1272.26     60.09 o 
   3   0   0       32.02       20.18      2.00 o 
   4   0   0      964.68      902.26     21.40 o 
   5   0   0      431.63      423.91     12.78 o 
   6   0   0       86.15       75.23      8.77 o 
   7   0   0      232.35      214.30     14.18 o 
   8   0   0       93.79       74.05     10.33 o 
  -8   1   0      154.21      168.93     13.82 o 
  -7   1   0      257.60      254.76     15.86 o 
  -6   1   0       55.52       44.10      7.35 o 
  -5   1   0     1301.11     1249.61     42.48 o 
  -4   1   0      416.73      401.65     16.87 o 
  -3   1   0       44.01       48.59      5.14 o 
  -2   1   0     2085.04     1993.20     41.99 o 
  -1   1   0        2.30       31.31      2.30 o 
   0   1   0     6191.95     6257.31    185.28 o 
   1   1   0     1681.30     1668.00     35.08 o 
   2   1   0    10297.11     9942.26    202.17 o 
   3   1   0     1179.00     1204.50     48.31 o 
   4   1   0     1228.80     1213.99     30.97 o 
   5   1   0       50.70       44.24      4.45 o 
   7   1   0       33.61       35.72      7.02 o 
   8   1   0       60.63       58.33      9.37 o 
  -7   2   0      304.86      298.13     17.86 o 
  -6   2   0      659.85      624.86     26.55 o 
  -5   2   0      149.23      132.22     10.16 o 
  -4   2   0       29.51       32.34      3.03 o 
  -3   2   0     1663.44     1637.96     35.83 o 
  -2   2   0       91.15       92.68      3.62 o 
  -1   2   0      574.25      513.07     10.23 o 
   0   2   0      996.48     1114.67     34.57 o 
   1   2   0     4672.52     4192.12     71.21 o 
   2   2   0    25079.60    19169.19    809.48 o 
   3   2   0      480.88      474.25     12.16 o 
   4   2   0     1531.84     1525.14     55.00 o 
   5   2   0       39.59       41.73      4.04 o 
   6   2   0      152.94      138.36      6.95 o 
   7   2   0        7.54        7.36      4.69 o 
   8   2   0       71.88       74.37     10.16 o 
  -7   3   0       63.88       81.98     11.63 o 
  -6   3   0      829.03      830.24     33.50 o 
  -5   3   0      478.44      462.12     20.87 o 
  -4   3   0      702.61      697.06     17.70 o 
  -3   3   0     2559.46     2545.59     54.51 o 
  -2   3   0      410.40      479.74     12.11 o 
  -1   3   0      919.65      856.65     27.57 o 
   0   3   0     3017.46     3226.05     96.81 o 
   1   3   0       43.58       64.79      2.17 o 
   2   3   0     4040.02     4171.67     86.35 o 
   3   3   0     1452.91     1521.21     33.66 o 
   4   3   0     3063.79     2996.96     64.18 o 
   5   3   0      256.74      242.85      8.87 o 
   6   3   0      371.11      373.93     12.45 o 
   7   3   0       31.71       30.01      6.48 o 
   8   3   0      560.39      543.41     25.16 o 
  -7   4   0        0.82       -4.68      6.55 o 
  -6   4   0      371.83      364.05     20.04 o 
  -5   4   0       33.60       41.21      7.56 o 
  -4   4   0     1311.35     1377.76     46.81 o 
  -3   4   0      507.81      493.80     13.43 o 
  -2   4   0       57.23       39.36      2.20 o 
  -1   4   0      230.31      201.70      9.16 o 
   0   4   0     2126.48     2307.09     71.06 o 
   1   4   0      455.43      395.43     10.53 o 
   2   4   0     1496.56     1557.25     27.94 o 
   3   4   0      126.33      121.25      5.09 o 
   4   4   0     8087.53     8045.72    166.10 o 
   5   4   0       36.33       37.80      4.08 o 
   6   4   0      472.73      479.92     14.96 o 
   7   4   0       12.06        9.31      3.56 o 
   8   4   0      322.85      321.47     18.26 o 
  -6   5   0      123.04      111.46     11.44 o 
  -5   5   0        5.73        6.61      5.18 o 
  -4   5   0     1488.71     1556.90     52.60 o 
  -3   5   0      928.06     1009.87     24.46 o 
  -2   5   0     2795.48     2846.23     45.10 o 
  -1   5   0      779.60      846.79     29.13 o 
   0   5   0       10.43        5.29      2.75 o 
   1   5   0     1159.61     1108.02     60.12 o 
   2   5   0       17.54       18.52      2.33 o 
   3   5   0       12.91        9.94      5.41 o 
   4   5   0       50.86       37.79      3.72 o 
   5   5   0      184.24      170.68     10.30 o 
   6   5   0     1711.63     1672.06     47.16 o 
   7   5   0       57.16       62.63      7.67 o 
  -6   6   0       71.16       85.10     11.35 o 
  -5   6   0        2.28        2.28      5.51 o 
  -4   6   0      193.42      193.87     12.94 o 
  -3   6   0       15.99       12.09      5.04 o 
  -2   6   0      627.79      591.90     12.76 o 
  -1   6   0      623.48      675.15     25.00 o 
   0   6   0       18.57       27.14      4.73 o 
   1   6   0     1349.64     1380.35     32.40 o 
   2   6   0      905.22      971.28     18.85 o 
   3   6   0      439.80      421.49      9.72 o 
   4   6   0       13.25       16.22      3.00 o 
   5   6   0      296.05      310.60     10.76 o 
   6   6   0     1441.69     1442.24     52.44 o 
   7   6   0      195.84      212.87     15.00 o 
  -5   7   0      112.20      120.95     11.90 o 
  -4   7   0       38.30       31.26      7.55 o 
  -3   7   0      264.28      240.43     13.72 o 
  -2   7   0      843.01      821.36     15.51 o 
  -1   7   0      437.94      399.33     17.64 o 
   0   7   0       60.92       51.66      6.40 o 
   1   7   0     1265.70     1266.13     30.63 o 
   2   7   0      392.93      355.63     11.09 o 
   3   7   0      860.86      897.48     22.48 o 
   4   7   0      129.06      135.91      6.57 o 
   5   7   0      101.23      103.12     10.16 o 
   6   7   0        1.51        4.80      5.36 o 
   7   7   0      188.86      181.55     14.44 o 
   8   7   0      171.46      158.02     14.45 o 
  -5   8   0       91.00       80.31     11.09 o 
  -4   8   0        4.58       13.80      6.31 o 
  -3   8   0      180.23      169.86     11.92 o 
  -2   8   0       64.83       53.86      7.24 o 
  -1   8   0       28.80       22.64      5.67 o 
   0   8   0      842.16      843.70     22.63 o 
   1   8   0      258.80      247.49      9.33 o 
   2   8   0      241.58      207.03     13.13 o 
   3   8   0      573.03      588.62     26.26 o 
   4   8   0      479.22      491.78     23.83 o 
   5   8   0      297.00      305.39     18.44 o 
   6   8   0      176.06      182.34     14.82 o 
   7   8   0      202.26      208.13     16.39 o 
  -4   9   0        3.30        3.10      6.04 o 
  -3   9   0      302.75      272.57     15.52 o 
  -2   9   0       62.73       63.53      7.91 o 
  -1   9   0      132.08      132.24     10.75 o 
   0   9   0      906.18      878.39     24.04 o 
   1   9   0      180.31      154.64     11.59 o 
   2   9   0     1333.89     1305.97     47.92 o 
   3   9   0      168.87      184.73     13.67 o 
   4   9   0       90.63       97.82     10.75 o 
   5   9   0      371.10      348.59     20.81 o 
   6   9   0      248.93      221.29     16.77 o 
   7   9   0        3.31        0.35      6.33 o 
  -3  10   0      153.26      122.31     10.56 o 
  -2  10   0        0.05       -2.80      4.28 o 
  -1  10   0      445.88      412.43     20.80 o 
   0  10   0       17.87       12.84      5.52 o 
   1  10   0      307.04      324.16     18.21 o 
   2  10   0       13.34        4.94      5.30 o 
   3  10   0       20.47       21.69      6.68 o 
   4  10   0      299.18      295.65     18.97 o 
   5  10   0       32.29       32.51      8.30 o 
   6  10   0      116.48      154.57     14.91 o 
   0  11   0        1.37        0.18      5.27 o 
   1  11   0      113.40      100.86     12.02 o 
   2  11   0       52.35       50.05      9.21 o 
   3  11   0      109.25      101.00     12.38 o 
   4  11   0       25.97       17.09      7.81 o 
   5  11   0       19.69        9.68      6.98 o 
   0  12   0       22.04       34.39      9.24 o 
   1  12   0      324.24      314.45     19.90 o 
   2  12   0       23.60       16.05      7.87 o 
   3  12   0      279.65      296.94     19.92 o 
   4  12   0       16.55       12.90      7.33 o 
  -3 -12   1        0.49        0.09      6.21 o 
  -2 -12   1      143.94      128.70     13.39 o 
  -1 -12   1       10.27        5.66      5.90 o 
   0 -12   1        1.27       -0.54      6.12 o 
  -5 -11   1       68.78       78.49     12.05 o 
  -4 -11   1       49.79       55.43      9.91 o 
  -3 -11   1      203.16      206.79     15.79 o 
  -2 -11   1       33.26       40.78      8.98 o 
  -1 -11   1        9.84        8.99      6.47 o 
   0 -11   1      156.79      139.82     12.74 o 
   1 -11   1       13.05        8.81      6.92 o 
  -6 -10   1       16.29       17.91      7.98 o 
  -5 -10   1      124.98      140.94     13.83 o 
  -4 -10   1       13.15        8.59      6.21 o 
  -3 -10   1      155.59      162.04     13.25 o 
  -2 -10   1       20.90       25.14      7.49 o 
  -1 -10   1      298.13      293.43     17.58 o 
   0 -10   1       46.28       40.73      7.63 o 
   1 -10   1       15.86        4.09      5.71 o 
   3 -10   1       79.77       80.48      9.66 o 
  -6  -9   1       47.92       45.17      9.52 o 
  -5  -9   1      279.68      278.82     18.19 o 
  -4  -9   1       44.26       41.11      8.19 o 
  -3  -9   1      215.99      205.76     14.28 o 
  -2  -9   1      147.32      127.00     10.98 o 
  -1  -9   1     1203.24     1153.38     43.15 o 
   0  -9   1     1438.70     1401.89     50.19 o 
   1  -9   1      939.63      983.28     37.52 o 
   2  -9   1      165.39      167.92      7.20 o 
   3  -9   1       37.24       23.98      6.75 o 
   4  -9   1       65.81       72.03      9.78 o 
  -7  -8   1        5.13        4.02      6.78 o 
  -6  -8   1        2.00        1.46      6.07 o 
  -5  -8   1      246.17      264.54     17.01 o 
  -4  -8   1        1.92        7.83      4.99 o 
  -3  -8   1      206.69      233.73     10.99 o 
  -2  -8   1       34.93       26.08      6.21 o 
  -1  -8   1      334.01      312.27     16.46 o 
   0  -8   1      448.06      446.74     20.73 o 
   1  -8   1      538.37      532.52     23.12 o 
   2  -8   1      319.25      296.42      9.37 o 
   3  -8   1      258.08      209.29     13.13 o 
   4  -8   1       49.51       52.23      8.64 o 
   5  -8   1        3.13        4.04      6.41 o 
  -7  -7   1      130.86      113.24     12.96 o 
  -6  -7   1      240.98      238.69     16.21 o 
  -5  -7   1        1.13       -4.11      2.74 o 
  -4  -7   1      204.17      199.15      8.34 o 
  -3  -7   1      532.23      520.37     27.35 o 
  -2  -7   1      562.68      612.23     25.33 o 
  -1  -7   1      774.86      705.02     18.59 o 
   0  -7   1      125.04      120.03      9.26 o 
   1  -7   1     2144.42     2140.27     69.48 o 
   2  -7   1      107.22      101.23      5.09 o 
   3  -7   1      490.66      470.21     20.73 o 
   4  -7   1      129.49      123.57     10.59 o 
   5  -7   1      161.86      153.84     13.14 o 
   6  -7   1        5.92        3.92      6.31 o 
  -7  -6   1        3.90        1.96      5.35 o 
  -6  -6   1      297.13      323.84     12.02 o 
  -5  -6   1      355.58      332.98     12.69 o 
  -4  -6   1      587.64      580.56     35.05 o 
  -3  -6   1      371.00      375.16     11.53 o 
  -2  -6   1       28.67       27.73      2.25 o 
  -1  -6   1      151.53      133.40      5.50 o 
   0  -6   1      760.66      720.22     27.01 o 
   1  -6   1      880.50      834.34     30.25 o 
   2  -6   1       50.72       59.87      4.03 o 
   3  -6   1     1808.35     1834.91     41.78 o 
   4  -6   1       13.80       13.01      5.70 o 
   5  -6   1      431.57      441.96     22.38 o 
   6  -6   1        5.34       -1.24      6.58 o 
  -7  -5   1      125.39      132.74     12.05 o 
  -6  -5   1       81.00       87.84      6.37 o 
  -5  -5   1     1335.98     1354.54     32.62 o 
  -4  -5   1      914.51      884.48     49.87 o 
  -3  -5   1       12.49        2.70      3.38 o 
  -2  -5   1     1148.10     1027.36     19.49 o 
  -1  -5   1       35.22       43.83      5.98 o 
   0  -5   1       91.49      120.71      7.84 o 
   1  -5   1      113.92       78.38      6.11 o 
   2  -5   1       10.20       17.71      5.32 o 
   3  -5   1     2290.41     2410.22     53.00 o 
   4  -5   1      169.87      171.14     11.99 o 
   5  -5   1      823.03      879.89     34.83 o 
   6  -5   1       23.19       20.31      7.23 o 
   7  -5   1      133.11      129.80     13.24 o 
  -8  -4   1        0.04       -3.18      5.12 o 
  -7  -4   1      421.05      424.99     20.97 o 
  -6  -4   1      166.18      165.05      7.97 o 
  -5  -4   1      278.97      280.56      9.94 o 
  -4  -4   1      643.32      600.44     16.15 o 
  -3  -4   1     3636.33     3787.82     79.80 o 
  -2  -4   1     4483.48     4497.54    127.85 o 
  -1  -4   1      377.77      423.02      8.76 o 
   0  -4   1      256.33      260.55     11.49 o 
   1  -4   1       87.56      111.58      6.69 o 
   2  -4   1       86.70       63.57      3.23 o 
   3  -4   1      254.71      253.00      8.63 o 
   4  -4   1        6.51        8.04      2.68 o 
   5  -4   1      683.09      711.11     29.25 o 
   6  -4   1      109.93      132.81     12.26 o 
   7  -4   1      198.52      220.70     16.28 o 
  -8  -3   1       23.61       22.25      7.10 o 
  -7  -3   1      428.47      448.06     21.35 o 
  -6  -3   1      142.73      136.71      7.00 o 
  -5  -3   1      204.00      201.49      9.62 o 
  -4  -3   1       72.57       87.73      4.82 o 
  -3  -3   1     4988.06     4958.21    103.09 o 
  -2  -3   1     3406.35     3410.59     71.37 o 
  -1  -3   1      105.90      109.90      2.97 o 
   0  -3   1       15.62       19.94      2.84 o 
   1  -3   1      133.25      141.49      6.93 o 
   2  -3   1      236.49      287.60     11.54 o 
   3  -3   1       10.04        1.51      1.77 o 
   4  -3   1      323.43      340.62     22.58 o 
   5  -3   1      715.24      763.22     29.87 o 
   6  -3   1      123.35      127.88     11.16 o 
   7  -3   1      627.94      638.62     29.20 o 
  -8  -2   1      224.76      204.64     14.69 o 
  -7  -2   1       58.69       57.08      8.60 o 
  -6  -2   1       14.58       12.39      4.97 o 
  -5  -2   1      116.65      104.49      5.47 o 
  -4  -2   1       82.14       81.92      4.51 o 
  -3  -2   1     3171.46     3236.82     91.26 o 
  -2  -2   1      998.89     1121.71     24.78 o 
  -1  -2   1     2926.08     2903.86     82.18 o 
   0  -2   1      317.41      296.51     10.95 o 
   1  -2   1      291.30      305.60      6.88 o 
   2  -2   1     3523.04     4028.12    120.03 o 
   3  -2   1      364.80      433.29     11.56 o 
   4  -2   1       22.22       15.32      2.58 o 
   5  -2   1      394.95      382.07     14.67 o 
   6  -2   1        6.54        2.84      5.03 o 
   7  -2   1      209.33      226.85     15.32 o 
   8  -2   1        0.17       -6.02      5.77 o 
  -8  -1   1      404.98      420.89     21.94 o 
  -7  -1   1        1.25       -6.30      4.39 o 
  -6  -1   1      266.21      244.57     13.96 o 
  -5  -1   1      278.23      264.12      9.05 o 
  -4  -1   1       58.19       58.60      3.79 o 
  -3  -1   1      519.66      466.57     11.94 o 
  -2  -1   1     2787.70     2773.42     57.86 o 
  -1  -1   1     7319.84     6554.65    326.36 o 
   0  -1   1     1390.45     1330.14     27.89 o 
   1  -1   1     2898.60     3375.57    100.10 o 
   2  -1   1       38.76       54.92      3.31 o 
   3  -1   1      303.99      323.01      9.01 o 
   4  -1   1       90.48       65.05      3.82 o 
   5  -1   1        4.26        2.80      2.20 o 
   6  -1   1      873.20      865.28     32.73 o 
   7  -1   1      135.85      134.38     11.44 o 
   8  -1   1      116.23      102.93     12.36 o 
  -8   0   1      270.57      239.47     16.37 o 
  -7   0   1        0.93       -1.67      4.69 o 
  -6   0   1      984.62      888.52     33.45 o 
  -5   0   1      896.05      890.03     32.25 o 
  -4   0   1      551.38      537.11     13.94 o 
  -3   0   1       32.34       52.09      4.32 o 
  -2   0   1       44.06       61.10      2.81 o 
  -1   0   1     1973.78     2017.79     45.77 o 
   0   0   1     1107.67     1248.85     34.41 o 
   1   0   1    10007.68     9406.85    276.31 o 
   2   0   1    10954.06     9846.18    200.11 o 
   3   0   1      783.57      730.55     17.19 o 
   4   0   1     1496.64     1357.39     33.65 o 
   5   0   1      155.50      135.63      6.00 o 
   6   0   1      481.94      457.28     20.28 o 
   7   0   1       32.71       21.64      6.26 o 
   8   0   1        6.08       -1.24      5.58 o 
  -8   1   1       42.41       52.02      9.74 o 
  -7   1   1      160.54      168.35     13.24 o 
  -6   1   1      517.88      525.33     23.46 o 
  -5   1   1      100.34       98.51      8.55 o 
  -4   1   1      231.12      200.40      6.69 o 
  -3   1   1        2.66        1.92      1.56 o 
  -2   1   1      278.44      274.53      8.80 o 
  -1   1   1     5345.13     5378.03    152.57 o 
   0   1   1     3208.26     3168.87     54.31 o 
   1   1   1     1438.02     1306.07     34.55 o 
   2   1   1        0.47        2.22      2.41 o 
   3   1   1       24.97       14.47      2.70 o 
   4   1   1      806.62      773.92     26.00 o 
   5   1   1     1411.78     1351.58     31.43 o 
   6   1   1      215.07      184.12      7.85 o 
   7   1   1       69.41       43.20      7.59 o 
   8   1   1       16.86       14.21      5.98 o 
  -7   2   1       94.04       88.08     11.77 o 
  -6   2   1     1100.68     1098.58     40.81 o 
  -5   2   1      105.39       91.11      8.52 o 
  -4   2   1     1080.32     1012.82     35.04 o 
  -3   2   1      207.05      179.64      5.97 o 
  -2   2   1      997.94     1020.51     30.02 o 
  -1   2   1      964.01      996.94     21.52 o 
   0   2   1       79.54       88.24      2.74 o 
   1   2   1     1613.61     1481.86     32.56 o 
   2   2   1     8295.61     7597.20    154.82 o 
   3   2   1     3672.25     3510.01     73.26 o 
   4   2   1      448.42      432.79     11.94 o 
   5   2   1      690.02      619.26     16.58 o 
   6   2   1      126.63      128.65      6.51 o 
   7   2   1       94.71       84.32      8.58 o 
   8   2   1       14.07       16.44      6.61 o 
  -7   3   1        6.14        7.65      6.72 o 
  -6   3   1        2.21       -0.05      4.95 o 
  -5   3   1      372.30      384.59     19.00 o 
  -4   3   1     1831.68     1765.17     56.88 o 
  -3   3   1      118.86      118.73      4.56 o 
  -2   3   1     1931.19     2035.90     44.44 o 
  -1   3   1      496.64      494.87     11.90 o 
   0   3   1     7504.36     8299.65    243.97 o 
   1   3   1     1907.19     1747.11     54.67 o 
   2   3   1     3694.80     3576.53     61.30 o 
   3   3   1     2792.90     2862.54     60.38 o 
   4   3   1      527.05      530.53     14.09 o 
   5   3   1      782.14      770.56     38.92 o 
   6   3   1       72.12       61.85      7.93 o 
   7   3   1      268.31      266.04     10.53 o 
   8   3   1      145.81      135.74     11.34 o 
  -7   4   1       26.03       19.97      8.03 o 
  -6   4   1        6.72       -1.26      5.09 o 
  -5   4   1      744.62      770.39     30.83 o 
  -4   4   1     1057.82     1106.50     38.91 o 
  -3   4   1        1.00       -0.93      3.17 o 
  -2   4   1     2620.67     2843.66     44.35 o 
  -1   4   1     1324.53     1488.73     35.10 o 
   0   4   1     3962.87     4097.53    122.84 o 
   1   4   1        3.13       11.96      2.62 o 
   2   4   1      656.82      598.54     12.18 o 
   3   4   1      619.40      568.55     14.25 o 
   4   4   1     3045.74     2919.94     82.75 o 
   5   4   1      247.04      212.88      8.16 o 
   6   4   1       48.07       41.89      4.79 o 
   7   4   1      316.79      298.85     11.60 o 
  -6   5   1       47.87       54.76      9.91 o 
  -5   5   1       87.85       90.23      9.48 o 
  -4   5   1       70.55       56.67      8.05 o 
  -3   5   1      600.90      567.66     22.95 o 
  -2   5   1     3331.28     3405.32     53.33 o 
  -1   5   1     1038.69     1076.08     34.90 o 
   0   5   1     3535.97     3660.30    111.05 o 
   1   5   1      270.40      288.60     15.23 o 
   2   5   1     3470.24     3371.74     58.52 o 
   3   5   1      211.78      195.87      5.42 o 
   4   5   1     1264.39     1257.91     29.27 o 
   5   5   1       13.21       13.64      2.86 o 
   6   5   1      281.20      251.77      9.87 o 
   7   5   1      253.52      235.54     15.26 o 
   8   5   1        1.99        1.26      5.15 o 
  -6   6   1        1.49       -0.91      6.33 o 
  -5   6   1      156.72      171.07     12.97 o 
  -4   6   1       18.58       12.83      5.53 o 
  -3   6   1      981.35     1023.70     36.45 o 
  -2   6   1       25.78       24.20      2.28 o 
  -1   6   1       34.55       17.81      2.77 o 
   0   6   1     1100.60     1115.65     37.95 o 
   1   6   1      325.02      319.29     10.13 o 
   2   6   1     1239.21     1210.30     29.04 o 
   3   6   1       80.51       76.19      3.32 o 
   4   6   1      554.04      532.85     14.54 o 
   5   6   1       27.67       24.47      6.38 o 
   6   6   1      821.85      807.74     33.55 o 
   7   6   1      209.90      196.11     14.36 o 
   8   6   1        6.85        5.72      6.07 o 
  -5   7   1      109.39      101.88     10.54 o 
  -4   7   1      213.99      209.28     13.86 o 
  -3   7   1      170.24      180.80     11.71 o 
  -2   7   1      109.54      106.20      8.55 o 
  -1   7   1      652.55      646.18     17.01 o 
   0   7   1      127.41      125.00      6.36 o 
   1   7   1      195.74      183.91      9.06 o 
   2   7   1      746.26      763.04     20.12 o 
   3   7   1        0.82       -2.85      1.90 o 
   4   7   1      825.73      845.24     33.84 o 
   5   7   1      243.65      221.66     14.81 o 
   6   7   1      348.16      363.47     20.42 o 
   7   7   1       47.13       36.05      8.38 o 
   8   7   1      374.84      329.32     20.46 o 
  -5   8   1       43.94       47.18      9.37 o 
  -4   8   1      498.48      492.56     23.20 o 
  -3   8   1      255.69      257.98     14.60 o 
  -2   8   1      237.26      196.78     11.76 o 
  -1   8   1      108.84      110.37      5.91 o 
   0   8   1        8.05        4.30      2.98 o 
   1   8   1     1331.71     1317.87     32.57 o 
   2   8   1      232.37      222.36      8.81 o 
   3   8   1     1053.15     1082.96     41.24 o 
   4   8   1      321.77      314.27     18.10 o 
   5   8   1       16.10       15.35      6.22 o 
   6   8   1      534.31      562.75     27.82 o 
   7   8   1       21.87       22.72      7.82 o 
  -4   9   1      254.07      219.07     14.49 o 
  -3   9   1      123.94      119.96     10.60 o 
  -2   9   1      194.46      204.53     12.42 o 
  -1   9   1       20.63       12.91      7.88 o 
   0   9   1       99.51       97.87      6.24 o 
   1   9   1      276.15      259.96     10.27 o 
   2   9   1      592.47      592.96     26.38 o 
   3   9   1      117.74      122.44     11.53 o 
   4   9   1      947.79      913.41     38.12 o 
   5   9   1       43.56       55.90      9.80 o 
   6   9   1      256.43      236.75     17.51 o 
   7   9   1        0.09        2.03      6.81 o 
  -3  10   1       11.42       10.43      6.10 o 
  -1  10   1      272.41      258.26     16.25 o 
   0  10   1      174.43      184.91      9.13 o 
   1  10   1       91.53       62.37      8.93 o 
   2  10   1      138.26      127.63     11.26 o 
   3  10   1       95.84      108.22     11.08 o 
   4  10   1       79.66       66.61     10.67 o 
   5  10   1      442.37      485.17     26.32 o 
   6  10   1      113.97      138.72     14.30 o 
  -1  11   1       85.26       84.44     11.40 o 
   0  11   1      290.93      299.82     17.86 o 
   1  11   1        5.63        3.54      5.63 o 
   2  11   1       86.66       85.56     11.06 o 
   3  11   1      245.44      243.14     16.96 o 
   4  11   1       11.53       20.27      7.61 o 
   5  11   1      243.76      261.65     19.23 o 
   1  12   1       93.38       83.27     11.45 o 
   2  12   1      179.61      159.71     14.34 o 
   3  12   1       16.70       14.67      7.38 o 
  -3 -12   2      156.55      150.25     14.77 o 
  -2 -12   2       27.94       22.74      8.12 o 
  -1 -12   2       36.10       41.11      9.13 o 
   0 -12   2        0.66       -2.43      6.38 o 
  -5 -11   2       88.66      106.56     13.78 o 
  -4 -11   2       65.31       66.66     11.28 o 
  -3 -11   2      247.30      239.02     17.50 o 
  -2 -11   2       92.15       96.08     12.11 o 
  -1 -11   2      100.27       95.84     12.02 o 
   0 -11   2       13.41       13.67      6.95 o 
  -6 -10   2       66.82      108.90     13.86 o 
  -5 -10   2      187.60      199.68     15.86 o 
  -4 -10   2       82.95      106.45     12.58 o 
  -3 -10   2        1.03        2.21      5.52 o 
  -2 -10   2      230.88      222.85     15.50 o 
  -1 -10   2      419.22      433.26     22.36 o 
   0 -10   2      191.24      181.27     13.70 o 
   1 -10   2       58.57       48.73      8.53 o 
   2 -10   2       22.23        9.28      6.09 o 
   3 -10   2       54.77       48.44      8.27 o 
  -6  -9   2      203.27      196.91     15.75 o 
  -5  -9   2        0.19        1.29      5.28 o 
  -4  -9   2      308.06      294.83     18.05 o 
  -3  -9   2      103.26      100.30     10.34 o 
  -2  -9   2      437.39      437.44     21.94 o 
  -1  -9   2      172.85      156.28     12.26 o 
   0  -9   2       20.91       28.51      6.88 o 
   1  -9   2     1628.00     1679.30     58.68 o 
   2  -9   2        9.26       12.50      3.61 o 
   4  -9   2       36.10       34.07      7.91 o 
  -7  -8   2       90.74       94.99     12.45 o 
  -6  -8   2        5.47       14.86      6.61 o 
  -5  -8   2        4.55        0.69      4.89 o 
  -4  -8   2      260.58      273.95     24.97 o 
  -3  -8   2       34.92       27.39      4.05 o 
  -2  -8   2       39.11       29.44      6.47 o 
  -1  -8   2       41.38       32.12      6.97 o 
   0  -8   2      681.94      730.77     29.67 o 
   1  -8   2      102.55       83.47      8.71 o 
   2  -8   2        1.56        0.43      2.59 o 
   3  -8   2       45.18       65.02      7.96 o 
   4  -8   2        0.09       -4.86      4.34 o 
   5  -8   2      251.28      254.53     16.45 o 
  -7  -7   2       21.81       20.04      7.52 o 
  -6  -7   2       17.95       21.30      4.45 o 
  -5  -7   2      910.25      906.72     25.38 o 
  -4  -7   2       12.91       16.86      3.71 o 
  -3  -7   2       20.65       13.92      3.09 o 
  -2  -7   2      335.02      342.91     11.39 o 
  -1  -7   2      534.27      536.27     23.06 o 
   0  -7   2     1089.63     1075.14     38.87 o 
   1  -7   2       36.69       43.20      6.79 o 
   2  -7   2      729.29      710.79     18.92 o 
   3  -7   2      399.73      414.12     18.51 o 
   4  -7   2        0.64        4.53      5.58 o 
   5  -7   2      126.52      109.57     11.35 o 
   6  -7   2       16.18       20.14      8.43 o 
  -7  -6   2       25.70       24.25      6.85 o 
  -6  -6   2       26.97       25.80      5.58 o 
  -5  -6   2      627.81      617.89     18.04 o 
  -4  -6   2       98.33       99.97      5.92 o 
  -3  -6   2       22.54       17.81      3.26 o 
  -2  -6   2     1121.44     1185.90     28.35 o 
  -1  -6   2       12.88       25.61      6.71 o 
   0  -6   2      828.63      807.58     29.99 o 
   1  -6   2      187.47      191.36     11.22 o 
   2  -6   2     2278.73     2393.59     46.57 o 
   3  -6   2      617.44      636.21     24.67 o 
   4  -6   2      552.48      566.03     24.46 o 
   5  -6   2       11.03       13.12      6.24 o 
   6  -6   2      228.82      217.61     16.05 o 
  -8  -5   2        1.63        3.27      6.11 o 
  -7  -5   2      105.63      115.61     11.10 o 
  -6  -5   2      117.61      114.12      7.03 o 
  -5  -5   2       83.21       75.99      5.51 o 
  -4  -5   2       32.06       24.29      4.37 o 
  -3  -5   2     1619.19     1694.13     46.63 o 
  -2  -5   2        8.20        1.30      1.62 o 
  -1  -5   2      940.52      958.63     22.75 o 
   0  -5   2     1555.12     1564.38     51.33 o 
   1  -5   2        1.03        7.47      3.36 o 
   2  -5   2     1716.93     1787.58     35.43 o 
   3  -5   2       15.85       16.64      4.54 o 
   4  -5   2      499.05      527.39     15.60 o 
   5  -5   2      132.38      154.08     12.26 o 
   6  -5   2       75.24       99.16     12.49 o 
   7  -5   2       70.02       95.89     13.07 o 
  -8  -4   2      268.16      288.25     18.10 o 
  -7  -4   2      297.62      298.14     17.24 o 
  -6  -4   2      255.37      264.00     12.55 o 
  -5  -4   2      316.72      310.18     12.83 o 
  -4  -4   2       39.29       44.40      4.03 o 
  -3  -4   2     1399.64     1394.08     32.00 o 
  -2  -4   2     1953.99     2088.75     45.56 o 
  -1  -4   2     5377.59     5250.12     89.81 o 
   0  -4   2      850.74      934.76     31.90 o 
   2  -4   2     1320.36     1416.25     45.95 o 
   3  -4   2      609.15      628.65     23.35 o 
   4  -4   2     1802.31     1985.76     44.94 o 
   5  -4   2       71.10       85.66     10.07 o 
   6  -4   2       55.25       53.77      9.77 o 
   7  -4   2        2.74       -0.01      6.33 o 
  -8  -3   2       23.63       15.57      6.97 o 
  -7  -3   2      387.81      434.24     21.56 o 
  -6  -3   2        3.77        2.63      4.15 o 
  -5  -3   2       72.81       67.24      4.81 o 
  -4  -3   2      124.88      106.25      7.74 o 
  -3  -3   2      795.26      753.80     25.45 o 
  -2  -3   2      896.74      994.03     22.98 o 
  -1  -3   2     2152.51     2045.33     62.00 o 
   0  -3   2        8.67        6.17      1.43 o 
   1  -3   2      745.92      696.58     14.60 o 
   2  -3   2      530.90      669.97     23.38 o 
   3  -3   2      485.49      483.43     18.37 o 
   4  -3   2      928.28      975.49     24.00 o 
   5  -3   2       57.22       63.47      5.31 o 
   6  -3   2      192.33      204.43     14.10 o 
   7  -3   2        6.26        4.28      6.40 o 
  -8  -2   2      370.14      400.31     21.72 o 
  -7  -2   2      222.50      217.39     14.57 o 
  -6  -2   2       73.13       65.47      8.36 o 
  -5  -2   2      128.38      135.87      7.92 o 
  -4  -2   2     1862.26     1731.52     38.80 o 
  -3  -2   2      774.28      773.34     18.68 o 
  -2  -2   2      989.79      965.06     21.97 o 
  -1  -2   2     1144.58     1122.93     24.80 o 
   0  -2   2      132.03      118.18      4.00 o 
   1  -2   2        5.76        6.34      1.15 o 
   2  -2   2       23.04       37.17      3.71 o 
   3  -2   2      860.10      815.98     27.60 o 
   4  -2   2      589.34      632.30     21.12 o 
   5  -2   2        5.80        8.01      3.67 o 
   6  -2   2      507.76      517.09     23.22 o 
   7  -2   2      181.63      168.49     13.57 o 
   8  -2   2       75.33       92.64     12.09 o 
  -8  -1   2       72.13       62.59     10.06 o 
  -7  -1   2      109.92      107.86     10.34 o 
  -6  -1   2      388.05      359.42     18.02 o 
  -5  -1   2        7.24       -0.24      3.52 o 
  -4  -1   2      966.26      910.08     21.87 o 
  -3  -1   2        0.28        2.28      1.44 o 
  -2  -1   2     3685.29     3442.03     71.58 o 
  -1  -1   2     2933.12     2983.78     61.80 o 
   0  -1   2      757.11      741.38     10.77 o 
   1  -1   2    15281.91    13757.54    402.89 o 
   2  -1   2    10132.34     9902.47    290.71 o 
   3  -1   2      626.55      659.28     17.48 o 
   4  -1   2      364.55      352.75     10.53 o 
   5  -1   2       37.68       28.35      6.70 o 
   6  -1   2      641.55      669.79     18.47 o 
   7  -1   2      240.09      230.55     14.79 o 
   8  -1   2      384.18      397.47     21.66 o 
  -8   0   2       55.83       39.84      8.84 o 
  -7   0   2      331.63      318.62     18.29 o 
  -6   0   2      466.13      430.46     20.54 o 
  -5   0   2      100.88       82.74      7.75 o 
  -4   0   2     2331.44     2266.99     49.06 o 
  -3   0   2      279.10      249.00      7.21 o 
  -2   0   2     1377.82     1330.76     56.85 o 
  -1   0   2      835.68      821.29     26.75 o 
   0   0   2      159.76      185.43      3.90 o 
   1   0   2        6.95        5.13      1.41 o 
   2   0   2     6921.21     6609.23    195.02 o 
   3   0   2     2004.45     1912.73     64.23 o 
   4   0   2        3.83        0.99      1.77 o 
   5   0   2      524.52      504.38     14.11 o 
   6   0   2      711.83      653.23     17.99 o 
   7   0   2       94.77       83.44      8.78 o 
   8   0   2       88.36      104.11     10.50 o 
  -7   1   2      112.61      103.41     10.66 o 
  -6   1   2      154.09      133.47     10.83 o 
  -5   1   2      687.74      664.05     26.43 o 
  -4   1   2      115.05      125.80      8.81 o 
  -3   1   2       26.20       45.76      5.26 o 
  -2   1   2      727.51      684.58     23.14 o 
  -1   1   2      634.84      693.23     22.04 o 
   0   1   2      883.51      930.43     16.60 o 
   1   1   2      168.75      176.30      5.05 o 
   2   1   2     1180.34     1129.10     32.96 o 
   3   1   2       33.86       49.66      6.34 o 
   4   1   2      273.10      233.39     14.47 o 
   5   1   2     2130.33     1933.87     43.14 o 
   6   1   2      103.70       83.32      5.36 o 
   7   1   2       24.83       27.35      6.55 o 
   8   1   2       38.01       33.77      7.49 o 
  -7   2   2        6.59       -1.99      5.47 o 
  -6   2   2       48.23       53.42      8.53 o 
  -5   2   2      624.54      588.11     24.73 o 
  -4   2   2       98.00       88.51      7.69 o 
  -3   2   2     2428.28     2313.86     70.49 o 
  -2   2   2       21.46       27.52      3.71 o 
  -1   2   2      605.58      744.40     27.84 o 
   0   2   2     5295.17     5465.49    118.07 o 
   1   2   2      140.78      158.00     13.30 o 
   2   2   2     1255.83     1388.71     27.63 o 
   3   2   2       25.41       14.78      2.53 o 
   4   2   2     1069.75      996.46     23.41 o 
   5   2   2      685.48      618.12     16.52 o 
   6   2   2      303.73      273.61      9.99 o 
   7   2   2       65.34       66.18      7.96 o 
   8   2   2       22.22        3.95      5.60 o 
  -7   3   2       32.87       37.62      8.63 o 
  -6   3   2      169.32      158.46     12.59 o 
  -5   3   2       85.51       83.11      9.83 o 
  -4   3   2       79.41       68.54      7.83 o 
  -3   3   2      288.48      273.21     13.17 o 
  -2   3   2       88.38       97.28     11.57 o 
  -1   3   2      278.19      258.06      6.92 o 
   0   3   2      636.38      613.00     18.99 o 
   1   3   2      415.34      402.85     10.30 o 
   2   3   2     1789.64     1703.34     30.08 o 
   3   3   2        7.26       15.27      2.26 o 
   4   3   2     1399.18     1423.67     49.28 o 
   5   3   2      548.68      542.39     16.22 o 
   6   3   2     1369.96     1315.39     57.78 o 
   7   3   2      262.10      247.62     10.19 o 
   8   3   2        0.84       -3.50      4.93 o 
  -7   4   2        0.17       -8.34      5.61 o 
  -6   4   2      272.67      300.25     18.13 o 
  -5   4   2       53.04       54.75      8.36 o 
  -4   4   2      287.20      297.42     15.50 o 
  -3   4   2      829.21      793.88     28.66 o 
  -2   4   2       95.53      105.55      3.69 o 
  -1   4   2     5284.37     5668.25    116.50 o 
   0   4   2      220.70      264.19     10.88 o 
   1   4   2      536.00      529.26     13.78 o 
   2   4   2     4124.38     3815.45     99.67 o 
   3   4   2       14.45        9.24      1.41 o 
   4   4   2       32.23       44.74      3.39 o 
   5   4   2      636.80      610.62     16.43 o 
   6   4   2      224.88      197.54      8.30 o 
   7   4   2      334.42      316.35     11.76 o 
   8   4   2      127.97      126.34     11.96 o 
  -6   5   2      689.19      692.28     30.86 o 
  -5   5   2      194.69      172.17     12.74 o 
  -4   5   2        7.41        6.47      4.78 o 
  -3   5   2      181.31      173.23     10.64 o 
  -2   5   2       64.27       52.40      2.43 o 
  -1   5   2     1069.69     1081.09     24.72 o 
   0   5   2       38.38       49.80      2.72 o 
   1   5   2     2068.32     2036.81     45.91 o 
   2   5   2     1314.92     1339.30     31.50 o 
   3   5   2      562.58      562.96     11.65 o 
   4   5   2       71.95       57.66     11.37 o 
   5   5   2      719.31      683.05     17.94 o 
   6   5   2      137.79      129.21     10.74 o 
   7   5   2       39.82       32.05      7.49 o 
   8   5   2      219.11      228.30     16.06 o 
  -6   6   2       10.99        5.21      6.80 o 
  -5   6   2       55.58       57.66      9.23 o 
  -4   6   2      125.01      109.71     10.09 o 
  -3   6   2       31.76       37.38      6.48 o 
  -2   6   2      797.56      814.93     29.13 o 
  -1   6   2     1125.87     1100.01     25.62 o 
   0   6   2      503.46      499.53     11.14 o 
   1   6   2     1490.19     1491.84     35.18 o 
   2   6   2        2.11        7.63      2.97 o 
   3   6   2     1102.17     1087.23     20.70 o 
   4   6   2       48.14       62.99      8.24 o 
   5   6   2      238.65      224.65     14.27 o 
   6   6   2       90.76       59.51      9.10 o 
   7   6   2       88.59       93.81     10.37 o 
   8   6   2       76.27       86.30     12.02 o 
  -5   7   2      141.76      125.73     11.81 o 
  -4   7   2      434.98      398.13     19.90 o 
  -3   7   2      164.71      172.52     11.29 o 
  -2   7   2      223.53      231.95     12.61 o 
  -1   7   2       24.57       29.33      3.48 o 
   0   7   2      319.33      305.10      9.12 o 
   1   7   2      767.19      815.20     51.76 o 
   2   7   2     2173.30     2153.26     80.99 o 
   3   7   2      437.28      433.23     13.44 o 
   4   7   2        0.05       -0.23      2.61 o 
   5   7   2       63.97       79.84      9.78 o 
   6   7   2        0.86       -3.60      4.47 o 
   7   7   2      232.48      220.71     16.00 o 
   8   7   2        0.91       -6.35      6.20 o 
  -4   8   2      268.03      255.39     15.73 o 
  -3   8   2      137.50      150.01     11.26 o 
  -2   8   2      364.11      365.45     17.02 o 
  -1   8   2       86.74       77.68      5.01 o 
   0   8   2      642.69      673.00     40.54 o 
   1   8   2      436.41      444.14     14.21 o 
   2   8   2     1017.16     1034.83     26.81 o 
   3   8   2     2498.72     2509.26     84.17 o 
   4   8   2      360.71      345.96     20.19 o 
   5   8   2      114.92      117.38     11.34 o 
   6   8   2        6.76        5.27      5.28 o 
   7   8   2      207.70      212.42     16.63 o 
  -4   9   2       52.04       43.47      8.53 o 
  -3   9   2       91.26       86.61      9.09 o 
  -2   9   2      456.95      467.22     20.39 o 
  -1   9   2       13.09       10.88      5.77 o 
   0   9   2        6.10        8.66      3.67 o 
   1   9   2      123.36      127.21      7.21 o 
   2   9   2      357.94      351.67     12.46 o 
   3   9   2        4.76        3.04      5.30 o 
   4   9   2       13.28        7.19      5.94 o 
   5   9   2      435.60      425.21     23.54 o 
   6   9   2       27.53       23.03      8.21 o 
   7   9   2       79.87      103.43     13.89 o 
  -1  10   2       45.39       46.82      9.28 o 
   0  10   2      348.33      363.75     13.66 o 
   1  10   2      194.64      193.85     10.67 o 
   2  10   2       39.91       48.48      8.48 o 
   3  10   2       69.92       78.60     10.67 o 
   4  10   2      523.44      542.98     27.42 o 
   5  10   2      155.89      158.61     15.01 o 
   6  10   2       46.83       49.17     10.56 o 
  -1  11   2      315.99      307.63     19.55 o 
   0  11   2       74.52      103.86     12.26 o 
   1  11   2        8.71        6.44      5.91 o 
   2  11   2        5.98        0.59      5.35 o 
   3  11   2      260.59      247.02     17.48 o 
   4  11   2      200.90      212.95     17.05 o 
   5  11   2       83.63       90.71     13.25 o 
   1  12   2       75.06       72.91     11.41 o 
   2  12   2       26.00       32.71      8.70 o 
   3  12   2       11.43       -0.14      5.95 o 
   4  12   2      129.53      124.14     13.57 o 
  -1 -12   3       54.39       46.32     10.20 o 
  -4 -11   3      249.89      262.16     18.81 o 
  -3 -11   3       19.97       19.86      7.28 o 
  -2 -11   3      377.77      420.34     23.60 o 
  -1 -11   3       15.07       10.14      6.55 o 
   0 -11   3       35.29       26.90      8.12 o 
   1 -11   3       42.99       47.90      6.09 o 
   2 -11   3       25.04       19.98      6.10 o 
  -5 -10   3      192.39      187.14     15.36 o 
  -4 -10   3      131.81      120.20     12.67 o 
  -3 -10   3       47.98       57.09      9.65 o 
  -2 -10   3      423.42      410.47     22.35 o 
  -1 -10   3      382.64      364.32     20.39 o 
   0 -10   3      548.90      550.03     26.38 o 
   1 -10   3      149.33      130.69      7.69 o 
   2 -10   3      367.98      394.19     12.82 o 
  -6  -9   3       67.16       53.27     10.00 o 
  -5  -9   3      261.31      301.22     18.92 o 
  -4  -9   3      372.42      343.36     19.92 o 
  -3  -9   3      442.07      466.24     38.74 o 
  -2  -9   3      273.77      275.68     16.91 o 
  -1  -9   3      327.76      313.04     17.85 o 
   0  -9   3      490.18      497.78     23.86 o 
   2  -9   3        2.63        1.50      3.40 o 
   3  -9   3      174.54      151.20     11.80 o 
   4  -9   3      138.40      116.02     10.58 o 
  -6  -8   3        2.43        3.05      5.40 o 
  -5  -8   3      175.14      197.59      9.58 o 
  -4  -8   3       16.80       10.07      4.43 o 
  -3  -8   3      461.56      520.63     29.88 o 
  -2  -8   3       72.33       72.58      5.64 o 
  -1  -8   3      164.75      149.24     11.46 o 
   0  -8   3      731.63      724.65     30.05 o 
   2  -8   3      101.33       89.79      5.75 o 
   3  -8   3       10.25       13.34      5.60 o 
   5  -8   3       74.47       67.55     10.43 o 
  -6  -7   3       33.26       35.70      5.28 o 
  -5  -7   3      290.73      296.86     12.46 o 
  -4  -7   3       99.03       87.78      6.12 o 
  -3  -7   3      491.74      510.86     15.58 o 
  -2  -7   3        4.44        1.21      2.50 o 
  -1  -7   3      444.06      427.47     19.97 o 
   0  -7   3      180.38      167.02     11.31 o 
   2  -7   3      444.82      464.89     12.67 o 
   3  -7   3       91.62       95.75      8.44 o 
   5  -7   3        0.57        0.05      5.65 o 
   6  -7   3      152.54      165.27     14.13 o 
  -7  -6   3       26.59       14.89      6.78 o 
  -6  -6   3      482.09      500.35     16.44 o 
  -5  -6   3       20.95       19.40      3.86 o 
  -4  -6   3      110.97      120.67      6.66 o 
  -3  -6   3      163.05      160.17      7.35 o 
  -2  -6   3        2.11        0.83      2.23 o 
  -1  -6   3      526.01      539.95     21.03 o 
   0  -6   3       47.42       45.49      6.35 o 
   2  -6   3      834.95      822.26     18.88 o 
   3  -6   3      627.49      618.86     24.68 o 
   4  -6   3      620.89      644.11     26.05 o 
   5  -6   3       37.53       31.05      7.92 o 
   6  -6   3      286.81      312.38     19.39 o 
  -7  -5   3      110.47      120.74     11.35 o 
  -6  -5   3      381.53      418.60     20.36 o 
  -5  -5   3      242.29      235.28      9.59 o 
  -4  -5   3      446.33      441.59     13.64 o 
  -3  -5   3       57.36       57.51      4.48 o 
  -2  -5   3       65.04       77.18      4.76 o 
  -1  -5   3      551.61      540.59     17.32 o 
   0  -5   3      921.49     1024.36     36.01 o 
   1  -5   3     1712.54     1720.42     45.08 o 
   2  -5   3      722.65      739.01     19.09 o 
   3  -5   3      677.30      716.24     27.19 o 
   4  -5   3      207.81      196.56     11.78 o 
   5  -5   3      344.95      362.73     19.32 o 
   6  -5   3       65.31       76.07     10.85 o 
   7  -5   3        1.01       -4.43      7.25 o 
  -7  -4   3       35.97       43.64      8.45 o 
  -6  -4   3     1045.13     1120.42     41.29 o 
  -5  -4   3      211.58      213.94      8.79 o 
  -4  -4   3      758.89      750.06     19.74 o 
  -3  -4   3       31.73       26.54      3.17 o 
  -2  -4   3       34.80       23.32      3.84 o 
  -1  -4   3     1599.98     1672.90     37.37 o 
   0  -4   3      144.97      131.46      5.49 o 
   1  -4   3     1800.45     1792.66     35.03 o 
   2  -4   3      294.90      396.30     16.47 o 
   3  -4   3     1099.89     1198.96     40.72 o 
   4  -4   3      225.99      220.32     12.05 o 
   5  -4   3     1563.16     1660.90     39.41 o 
   6  -4   3       29.13       27.42      7.61 o 
   7  -4   3       46.29       48.64     10.06 o 
  -7  -3   3       71.40       82.36     11.00 o 
  -6  -3   3       46.31       43.50      7.64 o 
  -5  -3   3        6.44        4.27      2.62 o 
  -4  -3   3      135.83      142.54     13.97 o 
  -3  -3   3       66.22       63.52      3.98 o 
  -2  -3   3     3942.45     4141.84    158.05 o 
  -1  -3   3        3.55        8.43      1.81 o 
   0  -3   3       40.19       22.90      2.34 o 
   1  -3   3       47.33       55.03      3.81 o 
   2  -3   3     1373.37     1380.46     44.81 o 
   3  -3   3     4023.95     4379.49    132.61 o 
   4  -3   3       59.82       58.69      6.27 o 
   5  -3   3      323.19      343.60     11.83 o 
   6  -3   3       19.64       17.48      6.78 o 
   7  -3   3      308.86      355.30     20.22 o 
   8  -3   3       24.18        9.12      7.80 o 
  -7  -2   3      350.35      332.66     18.96 o 
  -6  -2   3       10.67       12.71      5.36 o 
  -5  -2   3      221.78      246.06     13.80 o 
  -4  -2   3      900.79      910.72     22.38 o 
  -3  -2   3      710.62      717.92     26.39 o 
  -2  -2   3     4873.88     4793.59     99.39 o 
  -1  -2   3      197.83      211.97      7.07 o 
   0  -2   3      156.11      122.36      3.81 o 
   1  -2   3       29.23       51.96      4.22 o 
   2  -2   3     7427.78     7539.83    223.48 o 
   3  -2   3       41.16       32.95      4.71 o 
   4  -2   3        2.80        0.36      2.19 o 
   5  -2   3      109.11      112.25      6.25 o 
   6  -2   3        3.99        2.34      3.25 o 
   7  -2   3      518.92      552.52     25.49 o 
   8  -2   3        4.48       -1.75      6.89 o 
  -7  -1   3       52.25       47.21      8.79 o 
  -6  -1   3       52.49       56.59      8.29 o 
  -5  -1   3      667.75      665.04     26.61 o 
  -4  -1   3      863.74      908.39     34.02 o 
  -3  -1   3     1688.61     1753.75     38.40 o 
  -2  -1   3      903.90      841.20     19.41 o 
  -1  -1   3      668.23      619.54     11.82 o 
   0  -1   3     7528.04     7352.69    208.00 o 
   1  -1   3      885.64     1008.52     32.51 o 
   2  -1   3     9183.64     9613.49    283.12 o 
   3  -1   3      106.88      120.50      7.18 o 
   4  -1   3     5442.58     5774.16    205.75 o 
   5  -1   3      179.18      183.76      7.65 o 
   6  -1   3       22.03       11.77      3.52 o 
   7  -1   3      212.31      206.60     14.06 o 
   8  -1   3        2.15        5.14      6.92 o 
  -7   0   3      123.44      132.35     11.92 o 
  -6   0   3      142.99      131.75     10.91 o 
  -5   0   3      384.99      360.82     17.49 o 
  -4   0   3       21.67       23.77      4.94 o 
  -3   0   3      888.86      859.68     19.99 o 
  -2   0   3     1698.21     1702.79     36.46 o 
  -1   0   3     3001.14     2894.42     44.68 o 
   0   0   3     5040.30     5154.99    106.80 o 
   1   0   3      298.78      305.42      9.53 o 
   2   0   3       93.76       99.57      5.76 o 
   3   0   3      312.18      342.94     13.99 o 
   4   0   3      265.10      232.43      7.86 o 
   5   0   3      429.73      492.24     14.03 o 
   6   0   3      310.44      305.53     10.67 o 
   7   0   3       15.87       20.14      6.56 o 
   8   0   3       19.54       14.52      6.93 o 
  -7   1   3      114.76      114.96     11.58 o 
  -6   1   3      278.80      263.99     15.89 o 
  -5   1   3      738.98      672.78     27.16 o 
  -4   1   3     1152.69     1109.46     38.27 o 
  -3   1   3      892.81      855.54     29.66 o 
  -2   1   3      824.32      879.21     29.03 o 
  -1   1   3      933.63      885.73     19.38 o 
   0   1   3     2888.95     2971.59     99.92 o 
   1   1   3      300.81      279.72      7.07 o 
   2   1   3      534.23      485.62     17.40 o 
   3   1   3     3469.76     3293.79     69.00 o 
   4   1   3     1228.60     1161.62     26.83 o 
   5   1   3       18.15       10.65      2.60 o 
   6   1   3     1230.42     1127.99     27.75 o 
   7   1   3       72.53       66.50      5.97 o 
   8   1   3       20.48       17.89      6.61 o 
  -7   2   3      220.54      205.54     15.21 o 
  -6   2   3       47.62       40.51      7.97 o 
  -5   2   3      170.88      135.68     10.69 o 
  -4   2   3     1127.72     1052.73     37.01 o 
  -3   2   3      168.88      157.97      9.57 o 
  -2   2   3     2543.16     2573.66     76.82 o 
  -1   2   3     3241.74     3549.03    108.93 o 
   0   2   3      252.03      259.28      5.68 o 
   1   2   3      422.44      391.33     11.05 o 
   2   2   3       77.92       80.16      3.68 o 
   3   2   3      296.59      245.85      7.16 o 
   4   2   3     1565.06     1485.54     33.20 o 
   5   2   3      242.23      215.96     12.68 o 
   6   2   3     1000.50      888.04     27.50 o 
   7   2   3       37.74       28.36      4.55 o 
   8   2   3      153.14      144.51     11.68 o 
  -7   3   3        2.78        0.51      6.10 o 
  -6   3   3      120.57      126.82     11.55 o 
  -5   3   3       46.39       51.34      8.04 o 
  -4   3   3     1571.87     1547.08     51.51 o 
  -3   3   3       63.86       53.76      6.39 o 
  -2   3   3     1523.14     1482.87     46.61 o 
  -1   3   3      926.18      987.88     33.41 o 
   0   3   3     2068.98     2135.48     37.38 o 
   1   3   3       27.08       55.38      1.92 o 
   2   3   3       89.61       86.40      4.08 o 
   3   3   3       17.85       39.71      2.11 o 
   4   3   3     1560.41     1661.81     36.78 o 
   5   3   3      521.01      522.16     14.48 o 
   6   3   3      868.91      837.28     27.78 o 
   7   3   3        5.52        6.47      7.45 o 
   8   3   3      857.97      803.49     33.34 o 
  -6   4   3      290.86      298.64     18.22 o 
  -5   4   3       10.63       15.20      5.77 o 
  -4   4   3       67.20       66.38      8.08 o 
  -3   4   3       94.21       83.61      7.39 o 
  -2   4   3     1579.68     1500.28     47.52 o 
  -1   4   3       44.28       50.70      3.02 o 
   0   4   3     8452.28     8997.24    152.17 o 
   1   4   3     2919.37     3107.10     71.63 o 
   2   4   3       49.55       56.02      3.65 o 
   3   4   3      270.06      241.45      5.77 o 
   4   4   3       99.24       96.45      7.47 o 
   5   4   3      393.07      355.50     10.90 o 
   6   4   3       83.46       76.09      5.41 o 
   7   4   3       48.83       56.82      8.44 o 
   8   4   3      352.65      327.74     19.13 o 
  -6   5   3       12.49        8.31      6.55 o 
  -5   5   3        2.45        1.42      5.28 o 
  -4   5   3      363.07      338.91     17.40 o 
  -3   5   3      351.44      330.74     15.87 o 
  -2   5   3      629.67      645.28     23.80 o 
  -1   5   3       21.15       20.08      2.45 o 
   0   5   3     1019.35      963.14     18.58 o 
   1   5   3     1967.50     2171.78     38.56 o 
   2   5   3       96.94       73.16      4.35 o 
   3   5   3      120.01      105.84      5.37 o 
   4   5   3      120.01      104.66      8.68 o 
   5   5   3      102.66       94.07      8.88 o 
   6   5   3       66.17       62.40      9.02 o 
   7   5   3      311.51      306.34     17.81 o 
   8   5   3      192.77      158.50     13.37 o 
  -5   6   3      114.74      118.04     11.41 o 
  -4   6   3        0.89       -3.05      4.37 o 
  -3   6   3      173.76      174.42     11.17 o 
  -2   6   3        2.31        5.45      3.63 o 
  -1   6   3        7.48        5.44      2.16 o 
   0   6   3     2198.19     2283.24     55.26 o 
   1   6   3        3.54        0.57      1.39 o 
   2   6   3     1925.11     1894.08     43.91 o 
   3   6   3     1072.01     1100.90     27.54 o 
   4   6   3      634.32      635.17     18.18 o 
   5   6   3      126.93      138.47     11.24 o 
   6   6   3        0.38       -2.32      4.76 o 
   7   6   3      114.14      109.20     11.06 o 
   8   6   3        3.35       -4.76      4.83 o 
  -5   7   3      184.10      186.81     14.29 o 
  -4   7   3      105.18       99.63     11.00 o 
  -3   7   3      273.85      287.74     15.16 o 
  -2   7   3      267.27      257.16     13.02 o 
  -1   7   3       35.02       36.61      5.14 o 
   0   7   3       52.27       47.47      3.38 o 
   1   7   3        7.05        9.11      3.45 o 
   2   7   3     2706.41     2629.50     71.78 o 
   3   7   3        0.97       -0.83      2.53 o 
   4   7   3     1623.52     1698.03     70.56 o 
   5   7   3       92.42       91.22      9.91 o 
   6   7   3       50.34       49.92      8.96 o 
   7   7   3       47.85       63.53     10.36 o 
   8   7   3       31.53       44.00      9.62 o 
  -4   8   3       31.33       41.93      8.11 o 
  -3   8   3      787.18      705.84     28.23 o 
  -2   8   3       16.50       23.98      5.44 o 
  -1   8   3       45.99       39.32      7.67 o 
   0   8   3        1.66       -1.24      2.59 o 
   1   8   3      270.16      275.49     10.61 o 
   2   8   3     1693.77     1618.11     40.18 o 
   3   8   3       44.04       53.12      5.24 o 
   4   8   3     1321.85     1388.35     38.97 o 
   5   8   3      500.63      502.19     25.24 o 
   6   8   3      611.08      583.05     28.79 o 
   7   8   3        2.00       -1.88      5.26 o 
  -1   9   3      185.87      187.64     14.17 o 
   0   9   3      148.43      144.39      8.00 o 
   1   9   3       90.12       86.70      6.21 o 
   2   9   3        4.68        5.66      3.32 o 
   3   9   3      137.60      134.42      7.59 o 
   4   9   3        3.63       -1.35      4.65 o 
   5   9   3        1.10        1.33      5.22 o 
   6   9   3      194.86      210.08     16.60 o 
   7   9   3        3.33        3.45      6.70 o 
  -2  10   3      288.96      267.42     18.68 o 
  -1  10   3      289.92      292.55     18.75 o 
   0  10   3       41.31       47.73      9.41 o 
   1  10   3       20.72       23.74      4.78 o 
   2  10   3       87.18       77.26      6.56 o 
   3  10   3      143.38      136.21     12.57 o 
   4  10   3      100.34      108.07     11.88 o 
   5  10   3       42.19       42.06      9.68 o 
   6  10   3      211.06      218.21     18.06 o 
  -1  11   3      201.46      173.50     15.21 o 
   0  11   3      227.49      227.96     16.10 o 
   1  11   3      185.96      189.69      9.81 o 
   2  11   3        1.72        0.03      5.07 o 
   3  11   3       21.12       33.34      8.88 o 
   4  11   3       25.56       16.62      8.14 o 
   5  11   3       90.18       99.18     14.25 o 
   2  12   3      176.04      173.13     14.91 o 
   3  12   3        1.53        1.35      5.98 o 
  -3 -11   4      378.05      367.51     22.33 o 
  -2 -11   4       14.07        1.33      6.32 o 
  -1 -11   4      213.69      189.87     15.53 o 
   0 -11   4       43.98       38.00      9.19 o 
   1 -11   4       29.64       38.62      6.22 o 
  -5 -10   4       78.85      116.51     13.89 o 
  -4 -10   4       22.86       23.38      7.81 o 
  -3 -10   4      426.17      430.40     23.67 o 
  -2 -10   4      138.98      101.26     11.05 o 
  -1 -10   4      883.13      869.68     36.93 o 
   0 -10   4        6.38        8.14      5.96 o 
   1 -10   4      166.62      166.16      9.80 o 
   2 -10   4      422.90      443.12     14.26 o 
   3 -10   4      258.73      260.92     16.89 o 
  -5  -9   4       59.87       75.96     10.84 o 
  -4  -9   4        4.95        0.29      3.67 o 
  -3  -9   4      493.12      549.50     40.62 o 
  -2  -9   4      151.39      155.96     12.99 o 
  -1  -9   4      870.20      838.66     34.93 o 
   0  -9   4        2.13        5.18      5.71 o 
   1  -9   4      545.21      537.15     22.62 o 
   2  -9   4        2.53        3.26      3.79 o 
   3  -9   4        2.77        0.68      5.72 o 
  -6  -8   4      194.01      221.10     10.69 o 
  -5  -8   4       49.19       47.43      5.66 o 
  -4  -8   4      375.20      389.88     14.18 o 
  -3  -8   4       26.18       16.45      4.33 o 
  -2  -8   4      173.62      174.57      8.65 o 
  -1  -8   4      709.29      726.26     30.57 o 
   0  -8   4      144.38      141.17     11.42 o 
   1  -8   4     1106.41     1097.23     29.19 o 
   2  -8   4      212.12      186.48      8.03 o 
   3  -8   4      873.22      890.53     34.74 o 
   4  -8   4       24.02       25.68      6.72 o 
   5  -8   4      124.70      116.07     11.62 o 
  -6  -7   4      116.98      119.13      7.76 o 
  -5  -7   4       69.74       64.22      6.43 o 
  -4  -7   4      544.31      572.88     17.58 o 
  -3  -7   4        5.15       12.29      3.63 o 
  -2  -7   4      440.50      426.86     17.78 o 
  -1  -7   4      234.40      238.41     14.14 o 
   0  -7   4      670.46      712.72     29.14 o 
   1  -7   4      808.31      797.68     19.18 o 
   2  -7   4      488.16      492.89     13.80 o 
   3  -7   4      508.40      447.90     20.61 o 
   4  -7   4        0.03        1.70      5.35 o 
   5  -7   4      409.71      344.63     19.11 o 
   6  -7   4       16.34        9.14      7.45 o 
  -7  -6   4       20.69       20.07      7.21 o 
  -6  -6   4       99.75      101.61     11.22 o 
  -5  -6   4      761.35      780.92     22.05 o 
  -4  -6   4     1003.83     1010.40     26.25 o 
  -3  -6   4       81.90       74.02     11.42 o 
  -2  -6   4      358.30      352.33     11.92 o 
  -1  -6   4      530.74      574.21     16.43 o 
   0  -6   4      661.46      662.48     26.71 o 
   1  -6   4      348.67      331.88     18.90 o 
   2  -6   4      315.29      319.92      9.89 o 
   3  -6   4      444.52      440.72     19.86 o 
   4  -6   4       39.80       37.78      7.03 o 
   5  -6   4      661.40      600.10     26.45 o 
   6  -6   4       26.24        9.76      6.99 o 
  -7  -5   4      195.41      232.81     16.12 o 
  -6  -5   4        1.95       -3.29      4.43 o 
  -5  -5   4      840.04      855.08     23.18 o 
  -4  -5   4      407.58      427.22     13.58 o 
  -3  -5   4     1195.10     1244.09     30.12 o 
  -2  -5   4      413.77      443.04     16.39 o 
  -1  -5   4      622.61      583.10     16.18 o 
   0  -5   4     3553.09     3924.71    121.21 o 
   1  -5   4       86.63       86.72      4.52 o 
   2  -5   4      358.16      331.54     15.63 o 
   3  -5   4      310.65      305.70     15.29 o 
   4  -5   4      142.11      138.74     10.12 o 
   5  -5   4      394.08      422.30     14.23 o 
   6  -5   4       96.25       90.14     12.11 o 
   7  -5   4      125.84      140.13     14.39 o 
  -7  -4   4       69.51       86.77     11.77 o 
  -6  -4   4       95.61       98.57     10.36 o 
  -5  -4   4      405.18      426.76     13.76 o 
  -4  -4   4      107.19      107.09      5.90 o 
  -3  -4   4      492.45      485.11     14.02 o 
  -2  -4   4     2243.24     2340.25     58.00 o 
  -1  -4   4     1664.44     1609.45     36.56 o 
   0  -4   4       43.76       34.66      3.41 o 
   1  -4   4      236.21      242.26      7.36 o 
   2  -4   4      126.77      134.21      8.72 o 
   3  -4   4      336.35      336.34     15.92 o 
   4  -4   4      317.81      343.65     16.50 o 
   5  -4   4       99.36      110.10      6.92 o 
   6  -4   4      136.21      153.85     12.92 o 
   7  -4   4      526.26      551.42     27.34 o 
  -7  -3   4       19.41       10.66      6.41 o 
  -6  -3   4     1261.35     1304.11     47.28 o 
  -5  -3   4      145.56      132.17     10.68 o 
  -4  -3   4       14.29       15.14      2.89 o 
  -3  -3   4      517.67      496.01     13.86 o 
  -2  -3   4      292.83      336.52      7.60 o 
  -1  -3   4     2087.76     2098.77     45.85 o 
   0  -3   4      638.85      704.79     15.50 o 
   1  -3   4     2568.37     2873.82     80.53 o 
   2  -3   4      895.53      919.75     32.04 o 
   3  -3   4       56.91       76.42      6.88 o 
   4  -3   4      933.95      913.76     32.81 o 
   5  -3   4       30.59       35.74      4.71 o 
   6  -3   4      141.03      151.64      8.16 o 
   7  -3   4      137.44      132.15     13.18 o 
   8  -3   4       79.94      108.71     13.71 o 
  -7  -2   4        2.17       -5.23      5.71 o 
  -6  -2   4      331.13      331.37     18.37 o 
  -5  -2   4        7.05       12.80      5.01 o 
  -4  -2   4      830.65      868.03     26.44 o 
  -3  -2   4      207.30      220.71      7.66 o 
  -2  -2   4      604.76      619.96     15.67 o 
  -1  -2   4      598.60      556.42     11.15 o 
   0  -2   4      541.20      573.71     10.60 o 
   2  -2   4     2733.74     2910.42     89.73 o 
   3  -2   4     5348.52     6068.23    181.87 o 
   4  -2   4      443.17      482.71     19.76 o 
   5  -2   4      156.98      185.09      8.29 o 
   6  -2   4       52.90       63.20      5.97 o 
   7  -2   4        0.43       -5.83      5.55 o 
   8  -2   4      340.70      393.05     21.85 o 
  -7  -1   4      113.19       85.71     11.00 o 
  -6  -1   4      221.58      262.25     16.10 o 
  -5  -1   4      233.82      217.37     13.36 o 
  -4  -1   4     1814.53     1873.80     60.23 o 
  -3  -1   4      700.57      755.49     31.25 o 
  -2  -1   4       83.87       75.84      3.68 o 
  -1  -1   4        7.60        8.36      0.95 o 
   0  -1   4      878.31      885.33     16.48 o 
   1  -1   4     7933.00     7720.78    245.67 o 
   2  -1   4     4358.81     5000.02    149.71 o 
   3  -1   4     2062.64     2195.24     68.94 o 
   4  -1   4     4528.73     5013.28    151.69 o 
   5  -1   4      802.00      844.41     34.28 o 
   6  -1   4      646.22      674.08     19.04 o 
   7  -1   4       94.40      103.33      7.06 o 
   8  -1   4      173.90      173.58     14.05 o 
  -7   0   4      278.84      276.47     17.62 o 
  -6   0   4      212.12      203.59     14.01 o 
  -5   0   4        0.16       -4.54      3.86 o 
  -4   0   4     1026.60      997.28     35.55 o 
  -3   0   4      345.01      359.01     13.24 o 
  -2   0   4      177.62      150.97      3.85 o 
  -1   0   4      238.32      189.64      4.70 o 
   0   0   4      645.17      737.04     23.96 o 
   1   0   4      789.55      789.08     14.86 o 
   2   0   4     1079.10     1255.08     40.49 o 
   3   0   4     3919.17     4172.40    126.24 o 
   4   0   4      237.22      245.14     12.46 o 
   5   0   4      503.70      537.08     15.18 o 
   6   0   4      447.83      439.68     21.07 o 
   7   0   4      307.98      293.68     16.60 o 
   8   0   4       32.33       22.72      7.65 o 
  -7   1   4      116.33      113.27     11.62 o 
  -6   1   4      338.45      325.13     18.24 o 
  -5   1   4       13.11       11.35      5.02 o 
  -4   1   4      452.86      423.14     18.90 o 
  -3   1   4      649.76      726.16     26.50 o 
  -2   1   4    11926.35    12273.79    347.67 o 
  -1   1   4      204.54      242.69      5.91 o 
   0   1   4      416.63      460.97      9.26 o 
   1   1   4      584.00      579.20     11.25 o 
   2   1   4     1353.15     1288.45     29.70 o 
   3   1   4     1554.81     1535.93     49.45 o 
   4   1   4      340.54      338.89     10.13 o 
   5   1   4     2786.75     2709.35     59.05 o 
   6   1   4      152.74      148.62      7.25 o 
   7   1   4      459.37      468.54     24.94 o 
   8   1   4        2.91       -1.25      5.58 o 
  -7   2   4       91.56      113.28     11.68 o 
  -6   2   4      355.03      317.39     18.21 o 
  -5   2   4      167.81      174.09     12.37 o 
  -4   2   4      339.61      294.34     15.20 o 
  -3   2   4      898.96      852.63     30.29 o 
  -2   2   4     1978.83     2144.65     65.27 o 
  -1   2   4       42.75       51.41      2.68 o 
   0   2   4     6237.91     6494.70    135.16 o 
   1   2   4      841.26      914.54     18.27 o 
   2   2   4      722.63      690.05     17.28 o 
   3   2   4       55.91       30.49      4.56 o 
   4   2   4      121.60       97.15      7.89 o 
   5   2   4     1794.76     1820.47     40.93 o 
   6   2   4       29.30       22.52      3.67 o 
   7   2   4      767.69      743.65     20.74 o 
   8   2   4        1.69       -3.55      3.61 o 
  -6   3   4      110.21       86.37     11.12 o 
  -5   3   4      511.39      499.42     22.97 o 
  -4   3   4       80.87       63.72      7.82 o 
  -3   3   4      533.23      497.48     20.28 o 
  -2   3   4     1248.61     1222.12     39.66 o 
  -1   3   4     1542.25     1747.28     75.67 o 
   0   3   4    12030.82    12941.37    217.71 o 
   1   3   4     3203.99     3379.37     74.80 o 
   2   3   4      409.06      377.89     21.80 o 
   3   3   4      286.12      301.75      6.99 o 
   4   3   4      305.13      275.78     16.71 o 
   5   3   4      543.22      531.25     24.89 o 
   6   3   4        3.62        4.92      2.95 o 
   7   3   4      110.95       95.28      9.40 o 
   8   3   4      119.26      100.22     10.78 o 
  -6   4   4       22.38       33.78      8.53 o 
  -5   4   4     1467.77     1455.27     51.24 o 
  -4   4   4      268.22      254.30     14.52 o 
  -3   4   4      755.42      768.85     28.75 o 
  -2   4   4      274.76      281.97     13.25 o 
  -1   4   4     1534.51     1554.01     45.12 o 
   0   4   4     2762.19     3073.53     62.47 o 
   1   4   4      742.36      800.33     15.41 o 
   2   4   4     5267.71     5115.81    110.36 o 
   3   4   4      159.92      169.37      6.94 o 
   4   4   4      302.61      276.20     10.57 o 
   5   4   4        0.86       -4.66      3.11 o 
   6   4   4      327.72      300.31     16.70 o 
   7   4   4      196.80      188.92     13.62 o 
   8   4   4        4.86       -1.33      5.13 o 
  -6   5   4      184.88      199.94     15.10 o 
  -5   5   4       11.61       11.80      6.82 o 
  -4   5   4      423.84      436.54     20.64 o 
  -3   5   4      354.13      371.57     17.44 o 
  -2   5   4       49.18       52.96      6.13 o 
  -1   5   4      971.69     1014.50     23.33 o 
   0   5   4      327.72      312.38      8.21 o 
   1   5   4     1473.44     1589.08     28.92 o 
   2   5   4     1002.41     1010.13     25.17 o 
   3   5   4       36.27       26.20      3.47 o 
   4   5   4      440.55      450.57     14.09 o 
   5   5   4      341.59      350.75     18.05 o 
   6   5   4      410.28      405.14     20.59 o 
   7   5   4      156.45      133.12     11.76 o 
   8   5   4        3.92        5.09      6.29 o 
  -5   6   4       23.80       25.65      7.65 o 
  -4   6   4      725.22      743.01     30.16 o 
  -3   6   4      203.09      185.10     11.92 o 
  -2   6   4       19.99       23.68      4.85 o 
  -1   6   4     1395.52     1410.46     33.57 o 
   0   6   4      211.55      197.38      6.00 o 
   1   6   4       13.86        8.72      2.69 o 
   2   6   4      841.33      878.89     22.92 o 
   3   6   4     1254.67     1312.93     32.36 o 
   4   6   4      834.08      829.46     29.86 o 
   5   6   4      146.54      122.68     10.95 o 
   6   6   4      229.17      222.97     14.97 o 
   7   6   4       59.66       40.96      8.56 o 
   8   6   4      189.69      155.97     13.97 o 
  -4   7   4      181.63      186.04     13.16 o 
  -3   7   4      231.46      235.30     13.67 o 
  -2   7   4      281.04      306.76     14.98 o 
  -1   7   4      210.22      223.87      9.01 o 
   0   7   4      199.43      198.33      8.42 o 
   1   7   4      458.68      470.66     15.65 o 
   2   7   4       27.16       24.86      3.80 o 
   3   7   4      983.37     1003.48     26.28 o 
   4   7   4     1443.84     1519.99     58.19 o 
   5   7   4      929.28      952.52     38.66 o 
   6   7   4      178.30      148.55     13.02 o 
   7   7   4       95.73       95.99     12.24 o 
   8   7   4      339.96      336.98     21.24 o 
  -4   8   4      510.28      463.26     22.39 o 
  -3   8   4        9.38        7.14      4.94 o 
  -1   8   4      648.96      675.76     30.44 o 
   0   8   4       19.66       26.56      4.16 o 
   1   8   4      480.67      496.80     21.99 o 
   2   8   4        8.91       13.05      3.52 o 
   3   8   4      258.87      258.74     12.58 o 
   4   8   4      143.18      141.52     15.71 o 
   5   8   4        4.53        4.92      3.81 o 
   6   8   4      971.01      924.97     39.89 o 
   7   8   4      160.06      158.49     14.99 o 
  -2   9   4      171.85      206.24     15.97 o 
  -1   9   4       48.23       46.95      9.52 o 
   0   9   4       19.94       28.58      7.90 o 
   1   9   4      923.61      964.75     26.60 o 
   2   9   4      467.45      443.42     15.10 o 
   3   9   4      182.13      205.20      9.57 o 
   4   9   4       20.71       18.66      4.55 o 
   5   9   4      252.24      249.39     17.41 o 
   6   9   4        0.54       -7.97      5.43 o 
   7   9   4      188.74      185.71     16.38 o 
  -2  10   4      221.93      224.34     17.68 o 
  -1  10   4        7.79       14.14      7.06 o 
   0  10   4      679.13      655.64     30.75 o 
   1  10   4      177.41      178.51      9.51 o 
   2  10   4       39.97       38.50      5.44 o 
   3  10   4      212.84      215.96     14.94 o 
   4  10   4      294.69      318.25     20.17 o 
   5  10   4       25.67       33.53      9.00 o 
   6  10   4        0.16       -2.72      5.92 o 
  -1  11   4       11.93       20.89      8.07 o 
   0  11   4       94.70      110.52     12.02 o 
   1  11   4        0.31        4.00      6.19 o 
   2  11   4      374.13      384.04     14.75 o 
   3  11   4       91.03       97.75     12.90 o 
   4  11   4      161.87      169.33     15.48 o 
   5  11   4      191.37      182.36     16.83 o 
   2  12   4      216.91      263.02     17.88 o 
   3  12   4       12.90       20.30      9.54 o 
  -3 -11   5       43.24       43.41      9.70 o 
  -2 -11   5       14.15       11.00      7.44 o 
  -1 -11   5      108.50      124.08     14.29 o 
   0 -11   5      193.55      202.67     10.64 o 
   1 -11   5       67.23       80.43      9.35 o 
  -4 -10   5       86.68       83.98     12.34 o 
  -3 -10   5        8.85        8.55      5.31 o 
  -2 -10   5      218.96      212.77     15.94 o 
  -1 -10   5        0.49       -5.45      5.09 o 
   1 -10   5      367.02      370.05     13.18 o 
   2 -10   5       19.64       30.09      5.35 o 
   3 -10   5      169.95      158.40     13.36 o 
  -5  -9   5       11.48       18.36      5.65 o 
  -4  -9   5       14.08       11.75      4.58 o 
  -3  -9   5       57.27       65.87     10.66 o 
  -2  -9   5        3.21        4.05      5.64 o 
  -1  -9   5       52.72       54.61      9.42 o 
   1  -9   5      278.80      262.33     10.43 o 
   2  -9   5      343.85      343.72     12.04 o 
   3  -9   5       26.18       27.16      7.70 o 
   4  -9   5      110.69      100.34     12.02 o 
  -6  -8   5       11.81        6.77      4.24 o 
  -5  -8   5      245.63      272.72     12.11 o 
  -4  -8   5        0.81        4.45      9.27 o 
  -3  -8   5      422.93      423.01     19.17 o 
  -2  -8   5      189.10      183.80      9.22 o 
  -1  -8   5      261.43      262.21     16.22 o 
   0  -8   5       15.88        6.53      5.60 o 
   1  -8   5        1.37       -0.73      2.92 o 
   2  -8   5      101.66      103.63      6.37 o 
   3  -8   5      204.24      202.64     14.25 o 
   4  -8   5      528.29      500.34     24.17 o 
  -6  -7   5       29.07       11.05      6.73 o 
  -5  -7   5      417.28      442.44     15.60 o 
  -4  -7   5       97.71       94.92      6.95 o 
  -3  -7   5      263.20      301.86     18.89 o 
  -2  -7   5       60.47       53.73      5.62 o 
  -1  -7   5      350.83      356.79     12.78 o 
   0  -7   5      144.62      133.94     11.02 o 
   1  -7   5      381.45      344.91     10.95 o 
   2  -7   5      124.13      127.61     10.68 o 
   3  -7   5        0.05       -4.35      4.01 o 
   4  -7   5      496.98      502.80     23.66 o 
  -6  -6   5       24.21       16.03      7.23 o 
  -5  -6   5      296.82      320.72     20.68 o 
  -4  -6   5      135.47      132.50      7.55 o 
  -3  -6   5     1307.13     1369.41     33.72 o 
  -2  -6   5      152.68      168.51      8.89 o 
  -1  -6   5      780.16      782.62     21.34 o 
   1  -6   5     2161.76     2192.70     70.76 o 
   2  -6   5       15.16       19.45      5.98 o 
   3  -6   5       87.93       79.28      8.32 o 
   4  -6   5       30.81       44.24      7.95 o 
   5  -6   5       27.72       34.45      7.47 o 
   6  -6   5      311.31      290.71     18.34 o 
  -7  -5   5        6.41        8.64      7.34 o 
  -6  -5   5      202.53      201.44     14.79 o 
  -5  -5   5      822.20      817.90     32.67 o 
  -4  -5   5      398.87      415.80     13.75 o 
  -3  -5   5     1052.61     1097.16     27.58 o 
  -2  -5   5      401.95      424.56     13.36 o 
  -1  -5   5     1790.41     1715.73     39.79 o 
   0  -5   5       45.15       49.66      4.15 o 
   1  -5   5     2996.87     3038.13     58.43 o 
   2  -5   5      211.91      239.56     13.13 o 
   3  -5   5      655.92      640.57     26.25 o 
   4  -5   5       15.31        6.93      5.15 o 
   5  -5   5       66.22       67.97      8.58 o 
   6  -5   5      522.55      496.91     24.41 o 
   7  -5   5        0.47        0.58      6.93 o 
  -7  -4   5       24.15       27.15      8.87 o 
  -6  -4   5       68.15       95.56     11.31 o 
  -5  -4   5       62.01       57.56      8.51 o 
  -4  -4   5       65.29       67.01      5.29 o 
  -3  -4   5      351.01      360.11     11.67 o 
  -2  -4   5      571.78      578.64     16.11 o 
  -1  -4   5     3672.26     3797.86     81.18 o 
   0  -4   5     1824.61     1859.73     31.04 o 
   1  -4   5     1004.73      987.26     33.32 o 
   2  -4   5        3.22        5.47      3.54 o 
   3  -4   5      406.01      400.27     18.50 o 
   4  -4   5       96.44       92.23      8.48 o 
   5  -4   5      581.11      566.20     24.34 o 
   6  -4   5        2.39        3.81      9.15 o 
   7  -4   5        3.99        1.75      6.98 o 
  -7  -3   5       37.34       41.25      9.56 o 
  -6  -3   5      213.33      216.32     15.06 o 
  -5  -3   5      657.06      707.22     29.20 o 
  -4  -3   5      631.98      663.68     18.13 o 
  -3  -3   5       40.04       42.28      6.70 o 
  -2  -3   5      955.30      925.82     18.01 o 
  -1  -3   5     1064.22     1126.34     27.72 o 
   0  -3   5     3601.00     3662.47     57.87 o 
   1  -3   5      508.70      549.92     21.23 o 
   2  -3   5      210.97      231.41     12.09 o 
   3  -3   5     2517.71     2717.31     85.83 o 
   4  -3   5       86.45       80.63      7.74 o 
   5  -3   5      336.94      357.89     17.71 o 
   6  -3   5       34.07       30.62      5.37 o 
   7  -3   5       31.14       37.23      9.44 o 
  -7  -2   5      116.37      107.02     12.78 o 
  -6  -2   5       13.63        8.11      5.60 o 
  -5  -2   5      425.97      407.04     20.33 o 
  -4  -2   5      711.62      720.37     28.25 o 
  -3  -2   5        0.47        0.78      4.03 o 
  -2  -2   5      750.32      760.90     15.21 o 
  -1  -2   5      103.62      117.52      3.09 o 
   0  -2   5     2211.98     2155.01     38.30 o 
   1  -2   5      835.28      847.25     21.90 o 
   2  -2   5     2511.91     2854.06     88.73 o 
   3  -2   5     2505.86     2692.13     84.55 o 
   4  -2   5        2.59        2.66      4.05 o 
   5  -2   5     1558.81     1866.10     62.09 o 
   6  -2   5      672.80      720.25     20.74 o 
   7  -2   5      285.39      324.04     12.86 o 
   8  -2   5       49.70       59.08     10.45 o 
  -7  -1   5      221.96      230.40     16.61 o 
  -6  -1   5        0.06       -0.34      4.89 o 
  -5  -1   5      767.33      764.43     30.99 o 
  -3  -1   5      572.62      559.21     14.68 o 
  -2  -1   5     1136.02     1054.24     15.93 o 
  -1  -1   5      105.01      126.29      4.25 o 
   0  -1   5      892.11      799.18     15.42 o 
   1  -1   5       28.98       30.21      2.18 o 
   2  -1   5     2180.38     2438.76     75.94 o 
   3  -1   5     2094.13     2217.46     70.24 o 
   4  -1   5       62.54       89.74      8.23 o 
   5  -1   5      346.40      374.35     12.28 o 
   6  -1   5      180.32      172.20      8.50 o 
   7  -1   5      913.88      999.65     26.94 o 
   8  -1   5        3.06       -2.68      6.12 o 
  -7   0   5      281.92      276.01     18.33 o 
  -6   0   5       38.32       26.69      7.84 o 
  -5   0   5      373.04      353.16     18.54 o 
  -4   0   5        3.82        4.64      4.10 o 
  -3   0   5     1317.84     1305.26     43.59 o 
  -2   0   5       78.89       47.17      3.98 o 
  -1   0   5     1127.07     1145.13     21.24 o 
   0   0   5      789.27      918.09     17.29 o 
   1   0   5      635.10      664.76     19.11 o 
   2   0   5     4182.18     4409.88    132.83 o 
   3   0   5      304.16      332.30     14.87 o 
   4   0   5     1710.44     1829.26     59.70 o 
   5   0   5       67.70       63.65      5.17 o 
   6   0   5       91.03       89.59      6.15 o 
   7   0   5      351.88      384.14     13.66 o 
   8   0   5      141.68      159.97     13.05 o 
  -6   1   5        4.08        1.69      5.54 o 
  -5   1   5      109.24       87.69      9.19 o 
  -4   1   5        1.09       -0.82      4.04 o 
  -3   1   5     1045.37      994.78     34.75 o 
  -2   1   5      232.76      246.29      6.89 o 
  -1   1   5     1023.27     1002.19     18.87 o 
   0   1   5     2441.70     2396.91     42.00 o 
   1   1   5       12.85       16.34      1.63 o 
   2   1   5      383.20      332.73      9.90 o 
   3   1   5      448.28      441.04     17.92 o 
   4   1   5     2609.77     2735.03     85.93 o 
   5   1   5      733.08      764.53     19.91 o 
   6   1   5      294.00      312.08     11.53 o 
   7   1   5      227.38      230.02     16.27 o 
   8   1   5      271.79      274.76     11.71 o 
  -6   2   5      149.04      160.18     13.10 o 
  -5   2   5       11.27        8.50      6.02 o 
  -4   2   5      401.37      390.96     18.62 o 
  -3   2   5      640.53      613.36     24.00 o 
  -2   2   5      293.23      313.97     13.98 o 
  -1   2   5      773.29      748.10     25.77 o 
   0   2   5     1062.01     1040.03     19.40 o 
   1   2   5      578.35      525.07     12.27 o 
   2   2   5       51.23       41.33      3.32 o 
   3   2   5      601.94      616.64     16.69 o 
   4   2   5     3666.18     3832.81     80.78 o 
   5   2   5      216.21      210.61      8.03 o 
   6   2   5      919.98      937.55     23.89 o 
   7   2   5        7.39        5.09      4.42 o 
   8   2   5      222.41      229.22     15.63 o 
  -6   3   5      292.18      311.33     18.69 o 
  -5   3   5        2.17        1.00      5.58 o 
  -4   3   5      658.25      642.60     26.49 o 
  -3   3   5       87.53       83.34      7.87 o 
  -2   3   5        5.36        5.70      3.10 o 
  -1   3   5      821.15      782.43     25.31 o 
   0   3   5      148.31      189.91     10.00 o 
   1   3   5     3588.88     3738.50     64.54 o 
   2   3   5      461.74      450.24     25.30 o 
   3   3   5     1475.37     1472.51     83.51 o 
   4   3   5      470.52      456.32     12.22 o 
   5   3   5      241.50      230.31      8.20 o 
   6   3   5     1196.21     1125.27     41.77 o 
   7   3   5       81.27       70.63      9.60 o 
   8   3   5       25.16       31.17      8.14 o 
  -6   4   5      300.00      284.94     18.16 o 
  -5   4   5       15.01       14.12      6.62 o 
  -4   4   5      539.41      534.82     23.54 o 
  -3   4   5      253.27      248.95     13.54 o 
  -2   4   5      468.80      465.58     18.74 o 
  -1   4   5     1287.91     1365.97     25.59 o 
   0   4   5      316.67      347.31      8.18 o 
   1   4   5     1551.96     1492.00     27.26 o 
   2   4   5      245.20      263.71      9.11 o 
   3   4   5      348.63      313.84     10.50 o 
   4   4   5      382.24      411.74     13.21 o 
   5   4   5      750.33      730.43     29.51 o 
   6   4   5      585.50      569.70     25.52 o 
   7   4   5       50.80       43.54      8.62 o 
   8   4   5      182.47      171.49     13.71 o 
  -5   5   5       95.17      104.61     11.61 o 
  -4   5   5      164.59      152.51     11.49 o 
  -3   5   5      167.65      159.77     10.91 o 
  -2   5   5      110.83      116.43      8.44 o 
  -1   5   5      114.32      125.74      6.21 o 
   0   5   5      936.98      985.07     19.34 o 
   1   5   5      522.92      517.06     11.16 o 
   2   5   5     1363.33     1497.93     42.74 o 
   3   5   5      229.59      214.55     11.19 o 
   4   5   5       27.79       35.42      4.46 o 
   5   5   5      836.84      781.02     31.79 o 
   6   5   5       30.38       37.90      7.58 o 
   7   5   5      135.62      143.82     12.46 o 
   8   5   5      177.78      130.67     12.85 o 
  -5   6   5       72.75      101.68     12.05 o 
  -4   6   5      628.68      580.65     25.46 o 
  -3   6   5      337.53      351.30     17.48 o 
  -2   6   5     1509.49     1581.26     51.37 o 
  -1   6   5       72.33       64.70      5.09 o 
   0   6   5     1825.01     1907.26     35.17 o 
   1   6   5       65.40       52.95      4.84 o 
   2   6   5      139.22      137.52     17.93 o 
   3   6   5      188.91      196.61      8.50 o 
   4   6   5      669.90      682.07     27.61 o 
   5   6   5      526.97      509.42     24.24 o 
   6   6   5       38.58       35.82      7.92 o 
   7   6   5        3.98        7.67      6.31 o 
   8   6   5      126.51      118.15     12.28 o 
  -4   7   5       34.42       25.78      7.20 o 
  -3   7   5       67.98       74.40      9.17 o 
  -2   7   5     1375.99     1333.95     33.84 o 
  -1   7   5      741.09      787.74     33.83 o 
   0   7   5      540.31      572.74     26.11 o 
   1   7   5       51.66       45.45      4.77 o 
   2   7   5      727.55      772.09     24.13 o 
   3   7   5       79.89       69.91      5.55 o 
   4   7   5      825.04      853.31     23.84 o 
   5   7   5      419.61      458.67     19.34 o 
   6   7   5        1.47       -1.55      5.79 o 
   7   7   5      553.54      532.36     27.43 o 
   8   7   5        0.99       -0.06      6.12 o 
  -2   8   5      205.35      209.35     15.91 o 
  -1   8   5      329.24      346.94     20.42 o 
   0   8   5      542.68      610.92     28.20 o 
   1   8   5      118.40      128.79      7.38 o 
   2   8   5      853.42      819.89     39.65 o 
   3   8   5       35.55       44.24      5.80 o 
   4   8   5       40.19       43.40      5.44 o 
   5   8   5      102.19       98.17      7.53 o 
   6   8   5        6.21        4.80      6.36 o 
   7   8   5       97.23       88.60     12.76 o 
  -3   9   5      141.83      145.79     14.48 o 
  -2   9   5       19.90       11.35      7.52 o 
  -1   9   5      378.84      390.96     22.74 o 
   0   9   5      106.76      109.52     11.49 o 
   1   9   5      680.96      698.82     21.13 o 
   2   9   5      187.53      216.00     10.11 o 
   3   9   5        2.60        1.44      3.58 o 
   4   9   5      198.02      201.75      9.81 o 
   5   9   5       17.67       16.44      4.91 o 
   6   9   5      482.46      495.18     27.28 o 
   7   9   5       81.29       80.55     13.29 o 
  -1  10   5       80.73      109.76     14.10 o 
   0  10   5      120.24      104.43     13.03 o 
   1  10   5      502.28      524.38     26.13 o 
   2  10   5      439.99      433.85     21.67 o 
   3  10   5      247.34      267.84     15.07 o 
   4  10   5       90.58       98.67      7.76 o 
   5  10   5        0.32       -4.03      5.52 o 
   6  10   5      149.20      159.98     15.49 o 
   0  11   5        1.64       -0.40      7.11 o 
   1  11   5      202.12      199.94     15.90 o 
   2  11   5       27.31       23.90      5.61 o 
   3  11   5      477.29      524.03     18.38 o 
   4  11   5       65.86       71.98     11.59 o 
   5  11   5        5.78        2.72      7.00 o 
   0 -11   6      108.58      138.00      9.63 o 
  -3 -10   6       53.95       66.65     16.07 o 
  -2 -10   6      125.24      124.68     12.85 o 
  -1 -10   6      121.79      141.58     13.74 o 
   0 -10   6      174.69      174.81     13.79 o 
   1 -10   6       22.88       24.82      5.71 o 
   2 -10   6      219.88      222.53     16.56 o 
  -4  -9   6       53.80       51.06      6.61 o 
  -3  -9   6      270.09      302.72     15.86 o 
  -2  -9   6       22.86       12.93      4.74 o 
  -1  -9   6       15.64        5.98      6.11 o 
   0  -9   6       12.88       15.27      4.62 o 
   1  -9   6       26.83       36.70      7.37 o 
   2  -9   6       56.39       39.00      8.77 o 
   3  -9   6      124.90      109.81     12.07 o 
   4  -9   6      230.17      223.01     16.30 o 
  -5  -8   6        6.77       11.53      6.03 o 
  -4  -8   6      108.96      118.19      8.13 o 
  -3  -8   6       86.03       94.41      7.48 o 
  -2  -8   6      140.77      158.45      9.06 o 
  -1  -8   6      350.96      344.49     19.44 o 
   0  -8   6       14.23       11.73      4.05 o 
   1  -8   6       24.51       19.21      4.35 o 
   2  -8   6       57.91       81.25     10.85 o 
   3  -8   6      329.84      320.31     18.42 o 
   4  -8   6      153.78      160.27     13.81 o 
  -6  -7   6       28.45       29.30      8.23 o 
  -5  -7   6       48.69       57.14     12.23 o 
  -4  -7   6      344.91      342.67     13.30 o 
  -3  -7   6        7.46        7.75      3.86 o 
  -2  -7   6      512.92      515.23     16.86 o 
  -1  -7   6      155.97      168.61      8.75 o 
   0  -7   6       71.01       43.36      4.86 o 
   1  -7   6        2.97        6.41      3.36 o 
   2  -7   6       14.78        8.46      6.07 o 
   3  -7   6      383.48      344.17     18.85 o 
   4  -7   6       86.53       98.61     11.44 o 
   5  -7   6      136.46      134.25     12.39 o 
  -6  -6   6       62.08       72.69     11.09 o 
  -5  -6   6       23.38       16.52      6.30 o 
  -4  -6   6      148.35      159.53      8.55 o 
  -3  -6   6      101.58       93.76     18.35 o 
  -2  -6   6      294.61      293.90     11.38 o 
  -1  -6   6        0.88       -0.10      2.74 o 
   0  -6   6      333.56      328.54     11.04 o 
   1  -6   6     1057.05     1091.63     24.73 o 
   2  -6   6        5.27        7.15      4.94 o 
   3  -6   6      131.05      134.72     11.39 o 
   4  -6   6        8.36        6.35      5.56 o 
   5  -6   6      354.03      376.01     20.17 o 
   6  -6   6       97.27      103.87     11.09 o 
  -6  -5   6       76.89       60.21     10.01 o 
  -5  -5   6       16.09       15.70      6.14 o 
  -4  -5   6      655.81      658.24     19.25 o 
  -3  -5   6      137.41      127.89      7.08 o 
  -2  -5   6      197.43      196.03      8.66 o 
  -1  -5   6      145.43      136.56      9.76 o 
   0  -5   6     1780.11     1795.78     31.02 o 
   1  -5   6      673.83      681.99     25.25 o 
   2  -5   6      180.69      173.39     11.48 o 
   3  -5   6        2.46       -2.19      4.10 o 
   4  -5   6       30.32       17.27      5.79 o 
   5  -5   6      784.41      811.13     32.77 o 
   6  -5   6        0.17        1.87      4.62 o 
  -6  -4   6       30.99       24.69      7.57 o 
  -5  -4   6      371.39      379.60     20.03 o 
  -4  -4   6      116.27       97.99      6.15 o 
  -3  -4   6       66.37       60.77      4.96 o 
  -2  -4   6        3.87       -1.07      2.28 o 
  -1  -4   6      516.51      538.88     13.17 o 
   0  -4   6     1340.93     1334.60     29.03 o 
   1  -4   6        0.06       -4.17      2.91 o 
   2  -4   6     1061.80     1064.24     38.18 o 
   3  -4   6        2.78        1.46      4.55 o 
   4  -4   6       21.39       35.12      7.19 o 
   5  -4   6      142.07      146.58     11.26 o 
   6  -4   6       22.69       19.10      5.45 o 
   7  -4   6      264.98      271.81     18.49 o 
  -6  -3   6        5.22        7.24      6.15 o 
  -5  -3   6      225.23      248.37     15.65 o 
  -4  -3   6      222.10      218.65     13.54 o 
  -3  -3   6     1562.84     1565.86     36.50 o 
  -2  -3   6      396.97      364.02     16.45 o 
  -1  -3   6      860.99      864.05     13.82 o 
   0  -3   6     1378.78     1247.55     21.88 o 
   1  -3   6      520.15      518.29     14.55 o 
   2  -3   6     1410.59     1436.87     48.61 o 
   3  -3   6       37.66       32.25      5.87 o 
   4  -3   6      428.84      455.23     20.47 o 
   5  -3   6      116.89      112.15     10.21 o 
   6  -3   6       59.62       66.11      6.93 o 
   7  -3   6       54.10       73.07      8.84 o 
  -6  -2   6      100.35       95.43     11.88 o 
  -5  -2   6       78.90      103.38     11.51 o 
  -4  -2   6       44.80       43.00      7.11 o 
  -3  -2   6      597.44      650.91     25.68 o 
  -2  -2   6     1319.74     1346.78     20.28 o 
  -1  -2   6     1237.02     1211.77     24.20 o 
   0  -2   6       89.96      114.25      4.01 o 
   1  -2   6     4662.26     4901.08    135.34 o 
   2  -2   6     2095.74     2190.29     69.97 o 
   3  -2   6      110.46       99.66      8.25 o 
   4  -2   6     1497.04     1592.59     53.92 o 
   5  -2   6       16.08       21.58      6.53 o 
   6  -2   6      191.59      190.02      9.42 o 
   7  -2   6       54.57       57.73      6.81 o 
   8  -2   6       56.61       40.64     10.47 o 
  -6  -1   6      437.68      497.63     24.94 o 
  -5  -1   6       33.79       45.01      8.03 o 
  -4  -1   6       51.51       54.26      7.76 o 
  -3  -1   6     1177.22     1107.99     38.67 o 
  -2  -1   6      134.60      153.49      4.89 o 
  -1  -1   6     1114.67      979.00     18.84 o 
   0  -1   6       62.18       66.80      3.02 o 
   1  -1   6     2874.52     2831.01     50.00 o 
   2  -1   6     1024.18     1027.96     35.44 o 
   3  -1   6      103.97      152.49      9.72 o 
   4  -1   6      350.29      334.95     16.39 o 
   5  -1   6      506.74      529.52     23.07 o 
   6  -1   6      192.27      175.97      8.85 o 
   7  -1   6        8.24       10.51      4.29 o 
   8  -1   6        1.44        1.27      4.32 o 
  -6   0   6      332.53      385.21     21.35 o 
  -5   0   6       55.23       52.21      8.64 o 
  -4   0   6      304.31      274.35     15.62 o 
  -3   0   6      269.39      243.58     13.26 o 
  -2   0   6      444.85      418.81      9.49 o 
  -1   0   6     1868.72     1876.41     37.58 o 
   0   0   6     1308.78     1354.73     25.03 o 
   1   0   6      206.95      172.15      5.02 o 
   2   0   6        9.23       19.43      2.94 o 
   3   0   6     3143.37     3528.30    108.94 o 
   4   0   6       73.10       71.20      7.26 o 
   5   0   6      409.58      446.29     20.31 o 
   6   0   6      762.86      815.69     22.26 o 
   7   0   6      188.18      187.96      9.51 o 
   8   0   6       13.20       13.83      5.21 o 
  -6   1   6        3.82       -1.95      6.05 o 
  -5   1   6        4.51        3.79      5.03 o 
  -4   1   6      506.80      556.59     24.07 o 
  -3   1   6        0.45        1.11      3.41 o 
  -2   1   6     1433.61     1349.85     57.55 o 
  -1   1   6       91.81       94.09      7.86 o 
   0   1   6      193.22      252.70      7.97 o 
   1   1   6     2508.37     2526.28     57.85 o 
   2   1   6      433.93      417.56     17.09 o 
   3   1   6     1397.54     1538.77     50.82 o 
   4   1   6        3.33        3.54      3.55 o 
   5   1   6      248.25      235.88      8.91 o 
   6   1   6      318.88      360.26     23.58 o 
   7   1   6      143.62      165.80      8.61 o 
   8   1   6      168.86      176.69     14.18 o 
  -6   2   6       37.22       48.09      9.97 o 
  -5   2   6       86.37       81.98     10.33 o 
  -4   2   6      578.80      605.85     25.65 o 
  -3   2   6      338.70      314.86     15.59 o 
  -2   2   6     1326.43     1241.44     30.17 o 
  -1   2   6       53.50       44.74      2.63 o 
   0   2   6      185.97      149.50      4.56 o 
   1   2   6      127.72      111.83      4.65 o 
   2   2   6      969.66      937.59     18.08 o 
   3   2   6      963.03      919.22     23.48 o 
   4   2   6       91.13       98.81      8.29 o 
   5   2   6      504.29      563.54     15.66 o 
   6   2   6      406.64      415.89     13.31 o 
   7   2   6      315.07      297.73     17.72 o 
   8   2   6      172.52      177.56     13.87 o 
  -6   3   6       10.12        6.30      6.71 o 
  -5   3   6      145.45      135.49     11.77 o 
  -4   3   6      127.11      119.95     10.19 o 
  -3   3   6      542.40      548.95     22.81 o 
  -2   3   6     1364.43     1434.68     34.53 o 
  -1   3   6       18.73       21.74      3.20 o 
   0   3   6      229.69      179.75      5.24 o 
   1   3   6       38.72       40.96      4.26 o 
   2   3   6      968.76      885.60     17.22 o 
   3   3   6     2744.41     2989.49     66.91 o 
   4   3   6       54.15       62.66      3.88 o 
   5   3   6      772.20      769.48     30.66 o 
   6   3   6       21.53       22.17      6.35 o 
   7   3   6      340.11      343.94     19.15 o 
   8   3   6        9.96        4.44      6.27 o 
  -5   4   6      260.26      259.19     16.45 o 
  -4   4   6        0.40        0.94      4.84 o 
  -3   4   6       26.62       28.39      6.19 o 
  -2   4   6      405.14      407.84     16.13 o 
  -1   4   6        5.35        4.91      3.62 o 
   0   4   6      843.52      859.12     22.30 o 
   1   4   6       93.78       84.33      6.84 o 
   2   4   6      551.68      456.16     13.63 o 
   3   4   6       40.58       34.94      3.94 o 
   4   4   6        2.54        4.20      2.75 o 
   5   4   6      775.08      732.63     29.95 o 
   6   4   6      305.69      318.36     18.02 o 
   7   4   6      293.85      256.29     16.51 o 
   8   4   6        0.00       -6.38      5.64 o 
  -5   5   6      283.83      254.25     16.35 o 
  -4   5   6       47.78       42.36      7.90 o 
  -3   5   6      322.61      338.27     17.12 o 
  -2   5   6      846.00      826.36     22.72 o 
  -1   5   6       74.67       72.04      5.18 o 
   0   5   6     2298.41     2378.66     42.91 o 
   1   5   6      225.18      208.86      8.27 o 
   2   5   6       20.86       23.39     11.33 o 
   3   5   6        6.11        2.57      7.80 o 
   4   5   6     1849.04     1879.81     45.02 o 
   5   5   6      318.09      301.78     17.04 o 
   6   5   6      435.90      414.10     21.69 o 
   7   5   6       60.89       72.81     11.00 o 
   8   5   6       49.93       42.59      8.97 o 
  -4   6   6       54.99       62.79      9.43 o 
  -3   6   6       98.68       96.68      9.37 o 
  -2   6   6       38.23       38.23      5.18 o 
  -1   6   6     1131.88     1215.34     30.30 o 
   0   6   6       90.56       92.20      9.42 o 
   1   6   6       12.29       16.01      3.59 o 
   2   6   6      492.08      479.45     14.91 o 
   3   6   6      238.83      237.24      9.64 o 
   4   6   6      869.18      795.86     22.44 o 
   5   6   6       15.10       13.87      4.28 o 
   6   6   6      901.96      839.90     35.65 o 
   7   6   6        0.97       -6.55      5.29 o 
   8   6   6      195.54      170.81     14.89 o 
  -4   7   6       90.23       91.61     10.90 o 
  -3   7   6      385.97      399.14     19.40 o 
  -2   7   6      251.52      229.47     16.85 o 
  -1   7   6      225.25      259.99     17.17 o 
   0   7   6        0.03       -6.28      4.68 o 
   1   7   6      611.73      614.73     18.34 o 
   2   7   6      374.21      385.99     13.41 o 
   3   7   6      164.22      145.88      7.88 o 
   4   7   6      424.12      413.85     14.40 o 
   5   7   6       46.23       46.46      6.04 o 
   6   7   6      262.64      236.33     16.66 o 
   7   7   6      404.32      374.74     22.40 o 
   8   7   6      259.72      240.11     18.46 o 
  -3   8   6       50.45       40.87      9.97 o 
  -2   8   6       92.46       82.48     12.19 o 
  -1   8   6      360.95      381.45     22.30 o 
   0   8   6      604.30      634.40     29.66 o 
   1   8   6       24.90       41.73      8.50 o 
   2   8   6      104.77       99.12      6.78 o 
   3   8   6      278.34      309.97     14.46 o 
   4   8   6       20.11       21.00      4.83 o 
   5   8   6      134.43      130.49     17.72 o 
   6   8   6        4.54       -0.42      6.44 o 
   7   8   6       32.01       13.61      8.27 o 
  -2   9   6      188.55      177.18     15.86 o 
  -1   9   6      105.77      115.84     12.86 o 
   0   9   6      599.41      611.78     29.83 o 
   1   9   6      491.54      518.52     25.88 o 
   2   9   6      438.25      413.62     40.17 o 
   3   9   6       39.42       49.31      6.20 o 
   4   9   6        2.64        4.23      3.92 o 
   5   9   6       92.97      108.55      8.51 o 
   6   9   6        3.91       -0.14      6.55 o 
   7   9   6       18.84       10.58      8.15 o 
  -1  10   6       12.82       28.74     10.08 o 
   0  10   6      366.18      404.28     23.80 o 
   1  10   6       88.23       96.99     12.48 o 
   2  10   6      217.34      242.89     11.57 o 
   3  10   6       75.89       67.70     12.32 o 
   4  10   6      188.66      176.82     22.53 o 
   5  10   6       19.85       27.16      6.54 o 
   6  10   6       27.17       30.73     10.51 o 
   1  11   6       71.08       59.96     11.08 o 
   2  11   6      706.01      715.65     32.86 o 
   3  11   6        2.70        5.15      4.73 o 
   4  11   6      192.23      213.96     11.44 o 
  -2 -10   7        2.76        1.78      6.20 o 
  -1 -10   7      258.38      298.52     15.35 o 
   0 -10   7       65.93       93.05      8.20 o 
   1 -10   7      182.02      195.29     10.28 o 
   2 -10   7        1.00        2.41      7.38 o 
  -4  -9   7       91.38      105.18     12.81 o 
  -3  -9   7       38.02       31.48      5.89 o 
  -2  -9   7      421.86      459.02     22.39 o 
  -1  -9   7      452.27      488.38     15.94 o 
   0  -9   7      167.90      164.49     11.40 o 
   1  -9   7       49.90       44.19      5.99 o 
   2  -9   7      198.59      170.95     14.55 o 
   3  -9   7      200.51      209.47     16.22 o 
  -4  -8   7       23.08       28.74      5.71 o 
  -3  -8   7      153.43      167.55     10.48 o 
  -2  -8   7      341.98      397.78     15.20 o 
  -1  -8   7      117.98      115.79      6.20 o 
   0  -8   7       57.74       63.03      6.11 o 
   1  -8   7      256.32      247.05     10.32 o 
   2  -8   7      549.76      504.32     24.65 o 
   3  -8   7      198.98      186.44     14.36 o 
   4  -8   7      186.91      161.13     14.45 o 
  -5  -7   7      170.93      197.64     15.31 o 
  -4  -7   7       12.62       10.25      4.32 o 
  -3  -7   7      503.99      519.12     17.49 o 
  -2  -7   7      354.18      376.97     14.20 o 
  -1  -7   7      704.32      731.68     16.13 o 
   0  -7   7      151.24      141.91      7.24 o 
   1  -7   7      611.43      591.09     16.51 o 
   2  -7   7      323.11      315.14     17.77 o 
   3  -7   7       35.82       37.04      8.64 o 
   4  -7   7      235.10      191.91     14.53 o 
   5  -7   7      161.03      160.40     13.49 o 
  -5  -6   7      408.48      486.00     24.45 o 
  -4  -6   7       43.35       38.99      5.48 o 
  -3  -6   7      924.97      960.41     26.28 o 
  -2  -6   7        2.97        2.79      4.20 o 
  -1  -6   7      656.99      706.80     15.13 o 
   0  -6   7      267.22      267.12     11.25 o 
   1  -6   7        7.27       10.25      5.49 o 
   2  -6   7      257.81      255.73     15.28 o 
   3  -6   7      259.24      238.92     15.19 o 
   4  -6   7      647.12      687.00     29.86 o 
   5  -6   7      110.57      109.38     11.28 o 
   6  -6   7      106.90      101.21     11.23 o 
  -6  -5   7        3.03        2.07      6.66 o 
  -5  -5   7      531.58      579.10     27.29 o 
  -4  -5   7       44.33       35.36      7.89 o 
  -3  -5   7       43.59       53.79      6.46 o 
  -2  -5   7       27.35       23.88      6.36 o 
  -1  -5   7      877.57      831.13     16.60 o 
   0  -5   7      452.62      472.50     11.12 o 
   2  -5   7      113.50      108.05      9.57 o 
   3  -5   7      444.09      441.16     21.38 o 
   4  -5   7        5.82        7.74      5.77 o 
   5  -5   7      165.81      153.74     12.92 o 
   6  -5   7      353.55      398.39     21.78 o 
  -6  -4   7      106.46      132.62     12.95 o 
  -5  -4   7      147.08      152.50     12.76 o 
  -4  -4   7      114.84      107.41     10.14 o 
  -3  -4   7      104.89       90.96      6.00 o 
  -2  -4   7      568.10      526.62     11.51 o 
  -1  -4   7      224.41      202.63      6.23 o 
   0  -4   7       99.76       92.23      4.25 o 
   1  -4   7     1227.05     1151.70     40.84 o 
   2  -4   7        1.38        1.55      4.19 o 
   3  -4   7      268.39      281.03     16.03 o 
   4  -4   7      302.25      328.34     17.66 o 
   5  -4   7        1.87        3.34      5.58 o 
   6  -4   7      505.48      536.54     25.64 o 
   7  -4   7       28.65       32.50      6.51 o 
  -6  -3   7      218.46      262.93     17.91 o 
  -5  -3   7        5.74        8.27      5.74 o 
  -4  -3   7       14.77       12.12      5.79 o 
  -3  -3   7      398.92      424.51      9.50 o 
  -2  -3   7        6.98        3.79      1.90 o 
  -1  -3   7      896.64      885.32     16.73 o 
   0  -3   7       17.49       14.65      2.91 o 
   1  -3   7     1519.76     1523.29     45.01 o 
   2  -3   7      121.40      121.39      9.74 o 
   3  -3   7     1574.44     1697.30     57.57 o 
   4  -3   7      421.83      439.38     20.78 o 
   5  -3   7        2.23        0.95      5.29 o 
   6  -3   7      396.72      464.32     23.42 o 
   7  -3   7      123.88      117.84      8.43 o 
  -6  -2   7      134.88      158.50     13.80 o 
  -5  -2   7      315.34      328.81     18.92 o 
  -4  -2   7      641.20      685.24     28.68 o 
  -3  -2   7       11.08       11.61      4.89 o 
  -2  -2   7        9.06        6.92      1.84 o 
  -1  -2   7      835.83      841.35     16.98 o 
   0  -2   7      115.18       89.75      3.80 o 
   1  -2   7     1366.93     1276.92     30.12 o 
   2  -2   7       34.96       43.96      6.27 o 
   3  -2   7     1869.82     2084.28     68.23 o 
   4  -2   7      175.67      162.70     11.45 o 
   5  -2   7      751.41      800.89     32.38 o 
   6  -2   7      309.09      342.65     18.88 o 
   7  -2   7       37.86       20.68      5.35 o 
   8  -2   7      653.38      687.49     22.21 o 
  -6  -1   7       75.92       88.37     11.93 o 
  -5  -1   7      370.28      344.24     19.42 o 
  -4  -1   7      485.44      526.79     23.82 o 
  -3  -1   7        9.10        7.01      2.88 o 
  -2  -1   7       60.38       51.23      3.79 o 
  -1  -1   7       70.56       64.14      3.81 o 
   0  -1   7      778.98      733.61     18.09 o 
   1  -1   7       18.49        6.32      1.85 o 
   2  -1   7      458.20      509.13     20.59 o 
   3  -1   7     2270.61     2461.79     78.74 o 
   4  -1   7        0.18       -2.95      3.73 o 
   5  -1   7     1112.58     1257.86     45.57 o 
   6  -1   7      110.23      110.00      7.38 o 
   7  -1   7        6.16        7.76      6.72 o 
   8  -1   7       16.37       38.12      6.72 o 
  -6   0   7        0.10       -1.78      6.11 o 
  -5   0   7       31.68       41.76      8.46 o 
  -4   0   7      463.74      475.77     22.27 o 
  -3   0   7       59.66       60.43      5.41 o 
  -2   0   7     1734.65     1799.81     41.52 o 
  -1   0   7      363.16      345.99      8.37 o 
   0   0   7      903.98      959.84     18.79 o 
   1   0   7      545.61      600.09     12.74 o 
   2   0   7      870.59      824.68     21.27 o 
   3   0   7       29.82       20.04      5.16 o 
   4   0   7       89.67       86.87      8.75 o 
   5   0   7      587.51      616.36     26.26 o 
   6   0   7       58.10       64.65      6.24 o 
   7   0   7      816.81      865.40     24.41 o 
   8   0   7      130.26      132.94     13.34 o 
  -6   1   7       16.60       16.74      7.70 o 
  -5   1   7        3.49       -1.27      5.13 o 
  -4   1   7       34.00       40.75      7.63 o 
  -3   1   7      622.22      635.46     18.52 o 
  -2   1   7      826.20      858.66     29.00 o 
  -1   1   7      773.54      738.92     15.12 o 
   0   1   7      676.36      602.91     12.69 o 
   1   1   7       88.49       82.00      3.53 o 
   2   1   7     1428.73     1406.85     26.46 o 
   3   1   7       17.65       24.63      5.27 o 
   4   1   7      278.36      273.21     14.60 o 
   5   1   7      184.16      191.44     12.82 o 
   6   1   7        5.53        3.51      3.46 o 
   7   1   7      477.81      510.46     25.21 o 
   8   1   7        0.22        2.75      6.59 o 
  -5   2   7       33.94       34.72      8.41 o 
  -4   2   7       30.31       28.19      6.89 o 
  -3   2   7      832.36      852.01     23.41 o 
  -2   2   7      857.21      895.19     23.49 o 
  -1   2   7      948.82      923.33     23.34 o 
   0   2   7     1199.61     1243.22     23.53 o 
   1   2   7     1287.32     1286.83     24.21 o 
   2   2   7     1523.17     1534.73     28.44 o 
   3   2   7      303.10      278.01     10.01 o 
   4   2   7      529.28      561.55     23.54 o 
   5   2   7      136.73      141.74      8.18 o 
   6   2   7       26.05       23.40      7.27 o 
   7   2   7      138.46      155.31     12.93 o 
   8   2   7       89.59       96.78     12.62 o 
  -5   3   7       77.73       82.47     10.90 o 
  -4   3   7       36.53       39.25      7.55 o 
  -3   3   7      534.87      552.37     17.26 o 
  -2   3   7       99.39      100.56      6.23 o 
  -1   3   7      862.15      876.38     22.64 o 
   0   3   7      413.71      464.28     16.82 o 
   1   3   7     2009.05     2042.02     41.11 o 
   2   3   7     1445.60     1408.94     26.39 o 
   3   3   7      743.76      714.86     19.69 o 
   4   3   7      638.78      623.27     18.38 o 
   6   3   7       79.21       97.32     11.28 o 
   7   3   7        0.40       -7.30      4.87 o 
   8   3   7       60.24       58.36     10.19 o 
  -5   4   7       51.08       47.53      9.94 o 
  -4   4   7      187.03      193.82     13.53 o 
  -3   4   7        2.03        2.44      3.46 o 
  -2   4   7      108.15       97.21      6.32 o 
  -1   4   7       45.17       40.30      8.45 o 
   0   4   7      802.83      834.74     34.08 o 
   1   4   7      994.59      979.83     21.86 o 
   2   4   7      325.44      341.52     11.38 o 
   3   4   7      678.90      673.87     21.96 o 
   4   4   7      128.57      119.01      6.92 o 
   5   4   7      103.50      105.83     10.22 o 
   6   4   7       44.74       36.65      8.14 o 
   7   4   7      118.29      105.53     12.78 o 
   8   4   7       17.54       34.41      9.23 o 
  -4   5   7      471.06      477.27     23.03 o 
  -3   5   7        7.73        4.78      4.66 o 
  -2   5   7      777.27      843.79     36.30 o 
  -1   5   7       73.31       81.45      6.03 o 
   0   5   7      351.50      326.33     17.69 o 
   1   5   7      184.64      202.78      8.39 o 
   2   5   7       81.65       82.36      5.61 o 
   3   5   7      638.50      640.54     18.62 o 
   4   5   7      589.47      593.00     18.06 o 
   5   5   7      789.51      744.50     31.30 o 
   6   5   7      668.45      678.93     30.27 o 
   7   5   7      165.16      164.67     13.89 o 
   8   5   7        4.33        3.02      7.21 o 
  -4   6   7      142.61      178.38     13.33 o 
  -3   6   7      120.69      107.82      7.77 o 
  -2   6   7      210.72      214.30      9.92 o 
  -1   6   7      212.95      223.74     15.60 o 
   0   6   7      291.21      310.07     17.99 o 
   1   6   7        7.88        5.20      3.13 o 
   2   6   7       17.93       14.89      4.77 o 
   3   6   7      273.61      281.45     11.05 o 
   4   6   7      268.45      265.49     11.07 o 
   5   6   7     1095.47     1146.05     41.82 o 
   6   6   7      440.60      390.57     21.69 o 
   7   6   7      177.52      139.74     13.42 o 
   8   6   7      108.98      103.41     13.45 o 
  -3   7   7       70.76       84.52     13.38 o 
  -2   7   7      761.35      771.02     35.66 o 
  -1   7   7        4.65       -1.80      5.43 o 
   0   7   7      156.78      187.53     14.31 o 
   1   7   7        6.96       14.54      6.05 o 
   2   7   7       78.67       98.14      6.72 o 
   3   7   7      320.14      296.25     11.84 o 
   4   7   7       61.28       58.36      6.20 o 
   5   7   7      585.36      555.29     44.89 o 
   6   7   7      151.52      134.19     13.35 o 
   7   7   7       43.52       60.04     11.53 o 
  -2   8   7      107.13      110.95     14.22 o 
  -1   8   7       41.95       47.54      9.80 o 
   0   8   7      452.43      502.90     26.30 o 
   1   8   7        4.24       -3.08      5.43 o 
   2   8   7      234.81      234.83     10.65 o 
   3   8   7        1.06       -1.06      3.22 o 
   4   8   7        1.16        0.11      3.51 o 
   5   8   7      159.94      167.98      9.51 o 
   6   8   7        8.33        7.81      6.64 o 
   7   8   7      307.70      300.88     21.15 o 
  -1   9   7      158.06      155.61     14.79 o 
   0   9   7      340.78      348.34     21.67 o 
   1   9   7       16.62        6.87      7.04 o 
   2   9   7      396.67      425.12     22.66 o 
   3   9   7        8.58        8.36      4.22 o 
   4   9   7      540.94      544.60     18.64 o 
   5   9   7       19.87        7.69      4.71 o 
   6   9   7        5.15        1.78      4.71 o 
   0  10   7       36.98       43.04     10.71 o 
   1  10   7       73.43      100.66     13.20 o 
   2  10   7      310.34      315.54     19.54 o 
   3  10   7       10.54       11.82      5.07 o 
   4  10   7      191.43      205.66     11.08 o 
   5  10   7       48.25       40.06      6.62 o 
   2  11   7      108.05      127.43     12.93 o 
   3  11   7       29.98       30.83      9.07 o 
   0 -10   8       23.48       31.34      6.15 o 
  -3  -9   8      100.44      109.22     14.01 o 
  -2  -9   8        0.50        1.05      3.71 o 
  -1  -9   8      167.15      169.01      9.59 o 
   0  -9   8      194.34      196.34      9.77 o 
   1  -9   8       41.15       55.16     10.39 o 
   2  -9   8      198.24      200.79     15.78 o 
   3  -9   8        0.47        3.34      6.91 o 
  -4  -8   8      137.54      151.25      9.65 o 
  -3  -8   8      145.71      157.44     10.25 o 
  -2  -8   8       58.13       49.53      5.16 o 
  -1  -8   8      612.83      660.78     15.93 o 
   0  -8   8       16.80       10.17      4.50 o 
   1  -8   8        2.73       -3.08      5.46 o 
   2  -8   8      132.71      139.73     13.17 o 
   3  -8   8       32.20       36.97      9.18 o 
   4  -8   8      364.46      300.48     19.44 o 
  -4  -7   8       67.30       70.45      7.42 o 
  -3  -7   8      440.82      477.72     24.24 o 
  -2  -7   8      155.01      156.58      7.21 o 
  -1  -7   8      379.66      399.72     11.12 o 
   0  -7   8      107.42      101.46      8.12 o 
   1  -7   8      746.92      734.61     31.58 o 
   2  -7   8       51.27       55.22      9.16 o 
   3  -7   8      269.39      241.89     16.23 o 
   4  -7   8      154.09      142.64     12.99 o 
   5  -7   8       16.74       19.32      8.39 o 
  -5  -6   8        8.31       14.31      7.47 o 
  -4  -6   8      175.73      173.08     13.89 o 
  -3  -6   8      364.67      378.68     20.44 o 
  -2  -6   8      581.14      631.54     14.42 o 
  -1  -6   8      600.43      607.68     13.94 o 
   0  -6   8      256.97      239.91      7.93 o 
   1  -6   8     1592.59     1458.53     52.12 o 
   2  -6   8        1.26        3.48      6.05 o 
   3  -6   8      287.11      289.49     17.45 o 
   4  -6   8       13.99       26.29      7.48 o 
   5  -6   8        9.98       12.90      8.05 o 
  -5  -5   8       35.83       34.04      8.35 o 
  -4  -5   8      236.11      271.23     17.00 o 
  -3  -5   8       14.92       10.56      2.95 o 
  -2  -5   8        2.65        2.52      3.12 o 
  -1  -5   8      267.28      284.14      8.23 o 
   0  -5   8      157.15      141.25      7.76 o 
   1  -5   8      486.29      443.80     20.76 o 
   2  -5   8      517.28      496.11     23.11 o 
   3  -5   8      965.40     1001.60     39.23 o 
   4  -5   8      155.95      142.75     12.32 o 
   5  -5   8       56.65       59.72      9.81 o 
   6  -5   8       15.92       22.32      8.87 o 
  -5  -4   8      230.81      264.29     17.48 o 
  -4  -4   8      301.96      311.68     18.23 o 
  -3  -4   8      186.36      187.54      6.29 o 
  -2  -4   8     1504.42     1524.16     27.12 o 
  -1  -4   8      138.67      151.61      5.79 o 
   1  -4   8      406.49      396.09     13.23 o 
   2  -4   8      701.16      682.34     28.30 o 
   3  -4   8      581.59      578.59     25.58 o 
   4  -4   8      211.13      223.89     14.99 o 
   5  -4   8      900.14      950.89     38.05 o 
   6  -4   8       16.57        4.00      7.45 o 
   7  -4   8       54.67       71.90     16.10 o 
  -5  -3   8      496.54      521.82     25.89 o 
  -4  -3   8      367.53      374.98     20.14 o 
  -3  -3   8      626.63      647.32     27.26 o 
  -2  -3   8       65.62       74.88      4.00 o 
  -1  -3   8       69.30       67.77      5.22 o 
   0  -3   8      795.47      800.85     27.66 o 
   1  -3   8       22.40       17.59      3.67 o 
   2  -3   8      405.70      452.47     20.69 o 
   3  -3   8       52.97       65.17      8.78 o 
   4  -3   8      626.18      629.31     27.16 o 
   5  -3   8     2047.60     2275.07     76.89 o 
   6  -3   8       20.06       25.74      8.61 o 
   7  -3   8      353.20      352.64     15.24 o 
  -5  -2   8      557.13      601.86     28.36 o 
  -4  -2   8        9.76        9.85      6.07 o 
  -3  -2   8     1123.32     1166.47     42.12 o 
  -2  -2   8      478.58      486.71     14.22 o 
  -1  -2   8      759.68      736.86     32.38 o 
   0  -2   8      398.91      408.06     10.00 o 
   1  -2   8        6.05        1.93      3.08 o 
   2  -2   8      518.09      495.89     21.35 o 
   3  -2   8      593.68      641.85     26.29 o 
   4  -2   8      199.70      228.81     14.23 o 
   5  -2   8      865.09      919.40     36.97 o 
   6  -2   8      217.97      240.51     16.47 o 
   7  -2   8      271.80      319.35     13.77 o 
  -5  -1   8      431.98      472.14     24.13 o 
  -4  -1   8        0.17       -5.47      4.30 o 
  -3  -1   8      810.07      797.90     31.37 o 
  -2  -1   8      265.68      273.29      9.83 o 
  -1  -1   8     1250.94     1192.27     23.24 o 
   0  -1   8       21.16       22.13      4.40 o 
   1  -1   8      738.02      713.09     28.86 o 
   2  -1   8        7.72        1.36      3.67 o 
   3  -1   8      223.86      210.38     12.63 o 
   4  -1   8      127.90      104.74     10.08 o 
   5  -1   8        1.21        4.09      6.20 o 
   6  -1   8      887.08     1018.53     40.48 o 
   7  -1   8      959.10     1046.30     28.86 o 
   8  -1   8      243.66      264.96     12.90 o 
  -5   0   8       28.35       38.26      8.73 o 
  -4   0   8       36.71       28.30      6.90 o 
  -3   0   8      117.16      119.69      6.97 o 
  -2   0   8       16.13       18.46      6.54 o 
  -1   0   8     2452.42     2388.71     51.83 o 
   0   0   8      124.90      119.16      4.53 o 
   1   0   8     1107.13     1093.89     21.47 o 
   2   0   8     1664.22     1737.29     32.60 o 
   3   0   8      127.11      126.38      9.64 o 
   4   0   8      325.04      376.62     18.54 o 
   5   0   8       61.56       62.05      8.97 o 
   6   0   8      323.76      333.17     19.14 o 
   7   0   8      329.64      361.34     13.99 o 
   8   0   8      236.71      277.54     19.22 o 
  -5   1   8        4.29        3.36      6.40 o 
  -4   1   8      141.94      162.41      8.75 o 
  -3   1   8      179.06      189.52      8.98 o 
  -2   1   8      103.17      100.64      6.12 o 
  -1   1   8     1362.17     1346.04     32.28 o 
   0   1   8       44.58       37.91      2.96 o 
   1   1   8     2243.23     2216.92     44.75 o 
   2   1   8       65.77       71.33      3.99 o 
   3   1   8      636.58      640.23     23.29 o 
   4   1   8      352.54      373.68     18.31 o 
   5   1   8      326.58      322.52     17.41 o 
   6   1   8      114.27      136.13     11.96 o 
   7   1   8        0.93       -3.03      6.82 o 
   8   1   8      479.93      541.75     27.71 o 
  -5   2   8        0.50       -4.05      6.04 o 
  -4   2   8       49.34       63.85      6.68 o 
  -3   2   8      186.56      179.45     10.84 o 
  -2   2   8      107.10       98.92      6.29 o 
  -1   2   8      456.62      444.22     13.65 o 
   0   2   8      167.12      165.36      5.39 o 
   1   2   8     2495.78     2512.05     45.10 o 
   2   2   8       96.45       93.75      6.54 o 
   3   2   8     3996.03     3945.27     97.33 o 
   4   2   8      303.80      333.18     16.89 o 
   5   2   8      277.94      292.32     16.49 o 
   6   2   8       91.10      108.43     11.32 o 
   7   2   8      249.34      268.13     17.95 o 
   8   2   8       67.48       72.04     11.60 o 
  -5   3   8      111.73      108.18     13.02 o 
  -4   3   8      327.76      356.01     14.07 o 
  -3   3   8       68.53       57.68      6.08 o 
  -2   3   8      153.53      170.37      8.37 o 
  -1   3   8      615.40      587.35     16.99 o 
   0   3   8       12.64       10.09      2.36 o 
   1   3   8     1614.16     1645.89     30.71 o 
   2   3   8      189.58      196.88     11.28 o 
   3   3   8     3275.86     3302.42     74.28 o 
   4   3   8       11.41       10.68      3.72 o 
   5   3   8       56.06       46.60      7.85 o 
   6   3   8       97.56       97.08     11.07 o 
   7   3   8      280.55      305.59     19.09 o 
   8   3   8       59.59       62.86     11.23 o 
  -4   4   8      154.33      151.80      9.45 o 
  -3   4   8       19.79       19.39      4.80 o 
  -2   4   8      137.82      165.02      8.60 o 
  -1   4   8      363.20      362.50     12.44 o 
   0   4   8       29.60       28.71      3.88 o 
   1   4   8      117.08      113.21      7.78 o 
   2   4   8     1195.95     1155.68     29.26 o 
   3   4   8      840.43      832.17     22.77 o 
   4   4   8       20.82       21.57      4.34 o 
   5   4   8      763.36      796.61     32.79 o 
   6   4   8       31.35       37.07      7.71 o 
   7   4   8      177.17      189.30     15.05 o 
   8   4   8        1.90       -1.93      6.45 o 
  -4   5   8        6.02        4.76      4.51 o 
  -3   5   8      491.04      503.84     17.37 o 
  -2   5   8      319.00      331.67     12.79 o 
  -1   5   8       12.38        0.34      5.34 o 
   0   5   8     2385.50     2567.72     87.14 o 
   1   5   8      173.64      188.98     18.80 o 
   2   5   8      147.11      160.72      7.77 o 
   3   5   8       76.46       85.36      7.65 o 
   4   5   8      409.44      405.82     30.82 o 
   5   5   8      845.19      886.51     38.61 o 
   6   5   8        7.26        5.46      5.77 o 
   7   5   8      223.67      221.52     16.76 o 
   8   5   8        6.75        2.62      6.58 o 
  -3   6   8      288.38      275.13     19.22 o 
  -2   6   8      123.54      127.23     12.96 o 
  -1   6   8      419.35      459.93     24.54 o 
   0   6   8       84.50       91.40     10.03 o 
   1   6   8        1.76        1.75      4.67 o 
   2   6   8      339.56      350.31     12.72 o 
   3   6   8      261.04      248.23     10.52 o 
   4   6   8      558.29      549.07     17.74 o 
   5   6   8      701.29      733.49     32.02 o 
   6   6   8       43.17       49.29      9.51 o 
   7   6   8      161.14      151.68     14.26 o 
  -2   7   8       37.17       22.12      8.79 o 
  -1   7   8      333.17      351.63     21.73 o 
   0   7   8      617.16      656.45     30.94 o 
   1   7   8      237.73      326.78     18.96 o 
   2   7   8        6.51        8.33      3.73 o 
   3   7   8        0.52       -1.50      3.22 o 
   4   7   8      282.40      281.83     22.67 o 
   5   7   8       38.48       39.94      5.96 o 
   6   7   8       99.44       84.67     11.99 o 
   7   7   8       41.18       27.98      9.44 o 
  -2   8   8        1.33       -2.49      6.90 o 
  -1   8   8      381.18      419.67     25.06 o 
   0   8   8       10.42        8.48      6.62 o 
   1   8   8      172.88      192.48     14.91 o 
   2   8   8      132.22      110.59     11.22 o 
   3   8   8      260.22      234.75     11.07 o 
   4   8   8       42.41       46.11      6.25 o 
   5   8   8       70.32       66.08     18.50 o 
   6   8   8      210.28      189.60     15.92 o 
   7   8   8       57.59       51.55     11.48 o 
  -1   9   8       35.41       32.01     10.30 o 
   0   9   8      107.00      116.65     14.65 o 
   1   9   8      244.29      238.48     17.36 o 
   2   9   8      245.46      229.14     16.76 o 
   3   9   8        6.71        1.89      4.25 o 
   4   9   8      192.00      180.39     10.15 o 
   5   9   8      273.45      279.14     12.98 o 
   6   9   8       84.39       96.84     15.87 o 
   1  10   8      101.12      110.08     12.58 o 
   2  10   8       11.92       16.93      8.25 o 
   3  10   8      212.22      220.58     16.25 o 
   4  10   8        1.19       -0.12      4.30 o 
   5  10   8      143.13      169.13     10.76 o 
  -1  -9   9      149.77      163.01      9.64 o 
   0  -9   9       94.99      118.87      9.41 o 
   1  -9   9      103.98      113.80     13.67 o 
  -3  -8   9       38.33       52.42     10.29 o 
  -2  -8   9      129.31      135.77      9.19 o 
  -1  -8   9       18.14       21.48      4.38 o 
   0  -8   9      451.05      449.07     24.34 o 
   1  -8   9       39.21       39.46      9.15 o 
   2  -8   9       29.14       34.20      8.78 o 
   3  -8   9      233.74      212.78     16.41 o 
  -3  -7   9        4.18        1.84      3.34 o 
  -2  -7   9      261.10      270.65      9.11 o 
  -1  -7   9        0.18       -3.88      2.63 o 
   0  -7   9       50.77       50.22      9.18 o 
   1  -7   9       95.67       91.72     11.38 o 
   2  -7   9      491.97      492.04     24.99 o 
   3  -7   9      297.34      282.82     18.66 o 
   4  -7   9       36.69       21.65      8.20 o 
  -4  -6   9       46.93       44.26      9.34 o 
  -3  -6   9       33.83       33.32      3.99 o 
  -2  -6   9      146.99      164.77      6.64 o 
  -1  -6   9       23.97       17.56      4.28 o 
   0  -6   9      249.64      258.63     14.70 o 
   1  -6   9       39.18       30.21      7.57 o 
   2  -6   9      943.42      858.74     35.51 o 
   3  -6   9      289.60      276.10     17.74 o 
   4  -6   9      122.46      133.54     12.73 o 
   5  -6   9       63.64       61.46     11.39 o 
  -4  -5   9       28.94       36.19      8.53 o 
  -3  -5   9       13.88       10.25      5.77 o 
  -2  -5   9        8.77        5.92      2.64 o 
  -1  -5   9      297.32      293.00     11.77 o 
   0  -5   9       15.91       11.95      4.07 o 
   1  -5   9       53.28       49.29      8.04 o 
   2  -5   9      209.79      209.27     14.39 o 
   3  -5   9       31.98       29.51      7.97 o 
   4  -5   9      825.50      760.09     32.94 o 
   5  -5   9       28.50       28.34      8.35 o 
   6  -5   9      178.27      172.90     15.38 o 
  -5  -4   9      116.62      127.52     13.04 o 
  -4  -4   9      287.08      290.12     18.14 o 
  -3  -4   9      219.69      222.58     14.99 o 
  -2  -4   9        0.16       -4.18      2.79 o 
  -1  -4   9      634.40      655.37     19.15 o 
   0  -4   9      887.36      838.72     23.03 o 
   1  -4   9      503.50      471.53     15.43 o 
   2  -4   9       98.88       99.49      9.98 o 
   3  -4   9      315.59      300.37     17.40 o 
   4  -4   9     1087.72     1010.43     39.87 o 
   5  -4   9       76.86       72.17     10.77 o 
   6  -4   9      265.41      275.10     18.80 o 
  -5  -3   9       95.99      115.13     13.82 o 
  -4  -3   9      869.82      865.79     35.83 o 
  -3  -3   9      485.14      508.78     23.81 o 
  -2  -3   9      513.59      500.06     15.35 o 
  -1  -3   9      158.40      140.48     12.56 o 
   0  -3   9      339.32      338.81     16.85 o 
   1  -3   9      506.86      496.67     15.47 o 
   2  -3   9       15.63       17.93      5.48 o 
   3  -3   9      395.62      386.74     19.63 o 
   4  -3   9      167.65      180.90     13.41 o 
   5  -3   9       46.95       73.66     10.60 o 
   6  -3   9      679.82      701.97     32.38 o 
   7  -3   9       21.10       14.53      8.27 o 
  -5  -2   9       56.30       76.15     11.77 o 
  -4  -2   9      390.04      387.51     21.03 o 
  -3  -2   9      177.17      184.31     13.01 o 
  -2  -2   9      927.03      900.91     34.19 o 
  -1  -2   9      552.39      567.55     26.07 o 
   0  -2   9      145.75      137.40      6.90 o 
   1  -2   9      877.82      838.38     22.15 o 
   2  -2   9        2.60       -1.58      4.01 o 
   3  -2   9       66.01       75.64      8.95 o 
   4  -2   9      108.07      111.98     10.58 o 
   5  -2   9      160.04      163.75     14.04 o 
   6  -2   9      365.02      377.48     21.84 o 
   7  -2   9       14.02       12.87      6.96 o 
  -5  -1   9        1.22        3.85      6.63 o 
  -4  -1   9      122.59      136.23     12.05 o 
  -3  -1   9       81.48       69.08      9.42 o 
  -2  -1   9     1372.23     1365.56     47.13 o 
  -1  -1   9      449.45      413.17     26.80 o 
   0  -1   9     2183.97     2163.93     39.90 o 
   1  -1   9      421.43      428.06     10.78 o 
   2  -1   9        1.42       -1.66      2.57 o 
   3  -1   9      356.88      343.90     17.39 o 
   4  -1   9      260.73      259.65     15.68 o 
   5  -1   9      205.32      243.87     16.00 o 
   6  -1   9        8.62       14.00      7.42 o 
   7  -1   9      189.75      170.01     13.24 o 
  -5   0   9      119.11      126.04     12.57 o 
  -4   0   9      161.86      210.88     14.90 o 
  -3   0   9        2.53        1.12      4.62 o 
  -2   0   9      155.45      180.11      8.34 o 
  -1   0   9       92.30       86.08      5.44 o 
   0   0   9     3251.60     3240.93     57.72 o 
   1   0   9      219.27      205.80      6.68 o 
   2   0   9       40.13       28.99      3.26 o 
   3   0   9      293.63      333.11     17.05 o 
   4   0   9        9.86        4.85      5.14 o 
   5   0   9      767.14      820.43     33.93 o 
   6   0   9        7.90       -1.83      6.52 o 
   7   0   9      140.25      163.73     14.87 o 
  -4   1   9      278.25      286.43     17.38 o 
  -3   1   9      272.33      288.52     11.66 o 
  -2   1   9      311.11      311.42     11.64 o 
  -1   1   9      114.34      101.84      6.10 o 
   0   1   9     3145.44     3147.07     56.18 o 
   1   1   9       35.52       32.97      3.21 o 
   2   1   9      939.19      951.64     27.77 o 
   3   1   9      188.57      175.49     24.80 o 
   4   1   9       83.40       83.59      8.85 o 
   5   1   9      422.90      455.04     22.20 o 
   6   1   9       71.70       83.44     11.03 o 
   7   1   9      125.89      136.72     13.44 o 
   8   1   9       31.29       42.73     10.50 o 
  -4   2   9       60.14       69.48     20.69 o 
  -3   2   9      260.50      277.49     11.70 o 
  -2   2   9      757.60      767.96     31.10 o 
  -1   2   9       19.15       18.42      3.78 o 
   0   2   9       93.15       95.31      5.67 o 
   1   2   9      293.36      287.70     10.45 o 
   2   2   9     2845.59     2789.10     50.17 o 
   3   2   9      333.02      362.14     15.09 o 
   4   2   9      458.57      496.13     22.58 o 
   5   2   9      283.30      302.11     17.60 o 
   6   2   9        6.45       -0.78      5.78 o 
   7   2   9      606.60      717.44     32.88 o 
   8   2   9       26.65       27.93      9.41 o 
  -4   3   9        9.82       -0.44      4.24 o 
  -3   3   9      528.71      550.36     24.00 o 
  -2   3   9      245.81      241.12     10.51 o 
  -1   3   9       53.40       54.85      5.45 o 
   0   3   9        7.04        1.87      2.63 o 
   1   3   9       25.88       19.65      3.72 o 
   2   3   9     3612.89     3642.86     81.15 o 
   3   3   9       29.72       24.84      4.30 o 
   4   3   9      529.31      532.04     17.17 o 
   5   3   9       12.56       17.19      6.53 o 
   6   3   9       27.90       39.83      8.83 o 
   7   3   9      107.72      118.23     12.72 o 
   8   3   9       62.32       60.02     11.32 o 
  -4   4   9       41.06       32.55      6.51 o 
  -3   4   9      358.28      355.48     14.12 o 
  -2   4   9       23.99       10.39      4.77 o 
  -1   4   9      422.04      431.50     14.41 o 
   0   4   9       36.16       23.56      6.68 o 
   1   4   9      721.52      723.10     38.80 o 
   2   4   9        8.15        1.24      2.95 o 
   3   4   9      379.39      367.88     17.30 o 
   4   4   9     1655.23     1703.98     42.30 o 
   5   4   9       26.55       25.89      7.56 o 
   6   4   9      563.05      535.95     26.26 o 
   7   4   9       47.19       57.51     10.38 o 
   8   4   9      317.17      344.65     22.41 o 
  -3   5   9       39.28       41.56      6.73 o 
  -2   5   9       31.25       35.30      8.86 o 
  -1   5   9      544.85      567.89     27.73 o 
   0   5   9      467.94      438.38     22.60 o 
   1   5   9      836.69      805.88     33.62 o 
   2   5   9      371.15      381.56     13.25 o 
   3   5   9      711.43      703.16     24.23 o 
   4   5   9      697.10      679.84     20.68 o 
   5   5   9       66.71       66.54      7.03 o 
   6   5   9      716.50      756.93     33.82 o 
   7   5   9       10.67        8.74      8.01 o 
  -2   6   9      275.53      256.77     18.53 o 
  -1   6   9      637.65      670.08     31.94 o 
   0   6   9       23.24       15.53      7.08 o 
   1   6   9      470.66      474.21     23.77 o 
   2   6   9        0.02       -3.20      3.09 o 
   3   6   9      415.73      425.63     14.92 o 
   4   6   9       84.87       94.98      7.34 o 
   5   6   9      552.95      611.88     22.62 o 
   6   6   9      741.70      736.94     33.61 o 
   7   6   9       57.14       38.64      9.93 o 
  -2   7   9      181.06      182.86     16.58 o 
  -1   7   9      126.06      118.56     14.57 o 
   0   7   9       59.99       55.72     10.97 o 
   1   7   9      469.48      463.23     24.30 o 
   2   7   9       65.68       90.71     11.83 o 
   3   7   9      452.64      454.80     15.99 o 
   4   7   9        8.49        2.65      4.39 o 
   5   7   9       79.30       60.96      7.30 o 
   6   7   9      109.79      110.03     13.51 o 
   7   7   9      140.85      138.82     14.56 o 
  -1   8   9       63.45       76.35     12.91 o 
   0   8   9      362.60      351.39     22.36 o 
   1   8   9      130.29      122.09     12.37 o 
   2   8   9       61.22       59.00     10.73 o 
   3   8   9      362.37      337.70     13.87 o 
   4   8   9       20.92       11.87      4.83 o 
   5   8   9      318.00      325.65     21.24 o 
   6   8   9      127.37      129.51     25.75 o 
   0   9   9      162.46      202.92     17.68 o 
   1   9   9        9.80        1.53      6.50 o 
   2   9   9      116.40      132.63     13.19 o 
   3   9   9      135.52      138.41     13.13 o 
   4   9   9       38.53       39.84      6.55 o 
   5   9   9      183.97      190.74     11.12 o 
  -1  -8  10      215.66      237.80     18.46 o 
   0  -8  10       66.76       66.38     10.94 o 
   1  -8  10      147.15      132.41     13.22 o 
   2  -8  10      204.72      186.73     15.57 o 
  -2  -7  10       52.72       55.89      5.42 o 
  -1  -7  10      155.21      149.15      9.52 o 
   0  -7  10        4.96       -0.93      5.49 o 
   1  -7  10      281.71      261.16     17.32 o 
   2  -7  10      212.38      198.30     15.49 o 
   3  -7  10       36.92       31.61      9.48 o 
  -3  -6  10      300.40      333.50     20.44 o 
  -2  -6  10        4.75        5.91      3.13 o 
  -1  -6  10       32.02       39.23      6.06 o 
   0  -6  10       44.86       47.23      8.95 o 
   1  -6  10       51.56       52.03      9.11 o 
   2  -6  10      161.62      156.08     13.43 o 
   3  -6  10      152.53      147.32     13.96 o 
   4  -6  10      139.91      122.38     12.83 o 
  -4  -5  10       25.10       24.09      8.06 o 
  -3  -5  10       15.67       14.20      7.66 o 
  -2  -5  10      180.40      167.02      9.19 o 
  -1  -5  10      269.99      278.59     11.76 o 
   0  -5  10      197.75      194.28     15.80 o 
   1  -5  10       78.95       97.60     10.96 o 
   2  -5  10       32.96       39.10      8.43 o 
   3  -5  10      416.04      430.43     22.69 o 
   4  -5  10       47.60       43.02      9.37 o 
   5  -5  10      150.62      136.56     13.41 o 
  -4  -4  10       24.08       14.96      7.37 o 
  -3  -4  10        0.14       -7.49      4.99 o 
  -2  -4  10      412.09      406.35     21.45 o 
  -1  -4  10      211.41      213.04      9.76 o 
   0  -4  10      186.46      175.96      9.06 o 
   1  -4  10      971.67     1069.25     47.96 o 
   2  -4  10        6.49        8.62      5.86 o 
   3  -4  10      706.45      630.70     28.45 o 
   4  -4  10        5.04        2.21      6.40 o 
   5  -4  10      338.27      287.71     19.03 o 
   6  -4  10      178.70      144.39     14.81 o 
  -4  -3  10        4.56        4.54      6.58 o 
  -3  -3  10      456.23      453.63     23.13 o 
  -2  -3  10      153.93      148.26     11.93 o 
  -1  -3  10      165.96      172.96     13.12 o 
   0  -3  10      215.65      217.47      9.49 o 
   1  -3  10      234.73      219.80      9.75 o 
   2  -3  10       20.67       27.74      6.96 o 
   3  -3  10      567.79      561.31     25.62 o 
   4  -3  10       11.99        9.86      5.99 o 
   5  -3  10      707.90      734.49     32.79 o 
   6  -3  10       47.19       58.24     11.23 o 
  -4  -2  10        9.09       14.12      6.57 o 
  -3  -2  10      203.99      194.92     13.95 o 
  -2  -2  10       34.14       43.47      8.06 o 
  -1  -2  10        6.14        5.60      3.34 o 
   0  -2  10      417.24      409.48     13.45 o 
   1  -2  10      199.16      187.31      8.62 o 
   2  -2  10      149.55      158.27     11.46 o 
   3  -2  10       86.28       89.27      9.27 o 
   4  -2  10        1.26        2.28      5.61 o 
   5  -2  10      369.71      371.00     21.16 o 
   6  -2  10       40.48       43.28     10.66 o 
   7  -2  10      200.70      202.04     16.87 o 
  -4  -1  10      144.81      138.25     13.01 o 
  -3  -1  10        3.45       -4.27      5.04 o 
  -2  -1  10      113.92      113.66     10.03 o 
  -1  -1  10      521.86      545.63     23.53 o 
   0  -1  10      561.14      562.69     20.21 o 
   1  -1  10        0.46       -1.89      2.15 o 
   2  -1  10      551.19      560.09     16.56 o 
   3  -1  10      119.44      124.92     10.46 o 
   4  -1  10      325.09      380.02     20.37 o 
   5  -1  10      164.02      190.83     14.83 o 
   6  -1  10      307.10      303.47     19.86 o 
   7  -1  10      155.98      171.46     15.30 o 
  -4   0  10        0.07        0.44      5.63 o 
  -3   0  10      332.96      370.46     19.73 o 
  -2   0  10       48.41       42.56      7.25 o 
  -1   0  10      914.37      902.44     29.42 o 
   0   0  10       20.71       21.22      2.99 o 
   1   0  10      379.72      384.33     14.71 o 
   2   0  10      248.85      229.11      8.16 o 
   3   0  10       15.34       16.95      5.89 o 
   4   0  10       59.20       64.43      9.26 o 
   5   0  10       66.66       67.55     10.65 o 
   6   0  10      230.60      237.52     16.84 o 
   7   0  10      122.80      136.07     13.85 o 
  -4   1  10       46.24       61.35     10.46 o 
  -3   1  10      220.96      246.28     15.89 o 
  -2   1  10      122.62      104.84      8.00 o 
  -1   1  10     1000.04      912.92     24.34 o 
   0   1  10      196.37      194.88      8.49 o 
   1   1  10     1519.21     1570.87     30.26 o 
   2   1  10       83.96       82.50      4.62 o 
   3   1  10       76.82       83.52      6.20 o 
   4   1  10      637.54      660.73     28.16 o 
   5   1  10      114.79      107.06     10.98 o 
   6   1  10       57.45       69.77     10.87 o 
   7   1  10      108.04      118.11     13.04 o 
  -4   2  10      281.19      273.76     17.93 o 
  -3   2  10      196.88      207.07     10.43 o 
  -2   2  10       62.15       62.17      6.17 o 
  -1   2  10      800.62      840.68     23.05 o 
   0   2  10        6.69       16.33      6.17 o 
   1   2  10      588.50      599.90     15.29 o 
   2   2  10       10.17       12.36      3.40 o 
   3   2  10      653.59      608.72     18.38 o 
   4   2  10      209.98      217.30     13.97 o 
   5   2  10       77.37       93.95     10.48 o 
   6   2  10       19.96       26.33      8.37 o 
   7   2  10       60.43       76.64     12.29 o 
  -3   3  10       94.66      101.73      7.63 o 
  -2   3  10      127.36      131.73     11.05 o 
  -1   3  10       29.13       32.54      4.95 o 
   0   3  10      109.40       94.20      9.30 o 
   1   3  10        4.46        3.78      3.14 o 
   2   3  10      178.57      174.80      9.70 o 
   3   3  10      521.26      486.46     15.83 o 
   4   3  10       25.79       31.14      5.39 o 
   5   3  10       69.10       65.01      9.95 o 
   6   3  10       28.12       30.60      8.58 o 
   7   3  10       99.86      102.47     13.50 o 
  -3   4  10       28.80       34.41      6.30 o 
  -2   4  10      636.43      629.54     20.00 o 
  -1   4  10       47.30       44.68      9.26 o 
   0   4  10      359.59      346.38     19.08 o 
   1   4  10     1318.07     1294.30     48.63 o 
   2   4  10      515.83      507.95     16.12 o 
   3   4  10      187.07      184.29      8.95 o 
   4   4  10      314.62      324.85     12.86 o 
   5   4  10      203.65      197.56     14.72 o 
   6   4  10       91.70      108.36     13.56 o 
   7   4  10      327.21      371.54     22.46 o 
  -2   5  10      385.99      406.90     23.73 o 
  -1   5  10       17.82        8.06      6.64 o 
   0   5  10      385.22      363.30     20.74 o 
   1   5  10        1.72       -4.15      4.89 o 
   2   5  10       20.33       10.83      4.01 o 
   3   5  10      518.48      518.50     16.94 o 
   4   5  10      443.49      419.83     15.27 o 
   5   5  10      264.36      276.51     12.43 o 
   6   5  10       16.11        1.83      6.55 o 
  -2   6  10      417.18      464.93     26.55 o 
  -1   6  10      161.81      151.90     14.17 o 
   0   6  10      443.02      401.41     22.71 o 
   1   6  10       12.68       12.43      7.08 o 
   2   6  10      802.04      815.17     35.23 o 
   3   6  10       56.58       57.00      6.52 o 
   4   6  10        2.34       -0.30      3.58 o 
   5   6  10      210.14      187.88     10.58 o 
   6   6  10      101.21       93.76     12.77 o 
   7   6  10      164.89      192.42     16.71 o 
  -1   7  10       12.72       -0.08      7.07 o 
   0   7  10      649.57      672.40     32.76 o 
   1   7  10      256.34      226.72     16.82 o 
   2   7  10      304.02      332.40     20.19 o 
   3   7  10        2.52       -1.87      3.86 o 
   4   7  10      270.69      258.79     13.19 o 
   5   7  10       27.41       30.36     10.08 o 
   6   7  10      182.23      175.01     15.34 o 
   0   8  10      125.19      110.67     14.55 o 
   1   8  10      137.16      120.95     13.08 o 
   2   8  10      635.19      615.39     30.54 o 
   3   8  10       66.19       87.16     12.15 o 
   4   8  10      402.39      390.39     15.51 o 
   5   8  10       96.06       86.91      9.47 o 
   2   9  10      186.41      168.90     15.58 o 
   3   9  10      236.03      274.34     19.07 o 
   4   9  10      310.74      327.40     14.65 o 
  -1  -7  11      189.01      183.18     10.96 o 
   0  -7  11      315.82      284.26     18.65 o 
   1  -7  11      154.66      146.13     14.00 o 
   2  -7  11      180.08      157.79     14.58 o 
  -2  -6  11      154.67      171.08      9.99 o 
  -1  -6  11      185.24      144.48      9.31 o 
   0  -6  11      250.41      236.02     13.34 o 
   1  -6  11        8.72        9.77      7.45 o 
   2  -6  11      141.92      130.14     13.12 o 
   3  -6  11      104.77      100.86     12.99 o 
   4  -6  11       13.68       12.92      7.98 o 
  -3  -5  11      128.91      131.51     14.81 o 
  -2  -5  11      170.65      153.22     13.66 o 
  -1  -5  11       70.87       65.24      6.91 o 
   0  -5  11      414.05      412.27     15.48 o 
   1  -5  11       86.70       69.28     10.10 o 
   2  -5  11     1442.93     1436.40     53.64 o 
   3  -5  11        0.85       -1.68      6.12 o 
   4  -5  11      470.88      400.81     23.10 o 
  -3  -4  11      474.40      482.49     24.95 o 
  -2  -4  11       58.14       64.71     10.64 o 
  -1  -4  11      286.42      294.40     12.17 o 
   0  -4  11       91.56       89.77      7.59 o 
   1  -4  11      328.90      311.47     14.09 o 
   2  -4  11      309.20      280.44     17.47 o 
   3  -4  11       89.69       90.49     11.67 o 
   4  -4  11      781.40      669.30     30.66 o 
   5  -4  11       71.49       68.15     11.69 o 
  -3  -3  11      126.39      110.50     11.57 o 
  -2  -3  11        4.13        3.22      5.20 o 
  -1  -3  11      436.52      430.69     14.82 o 
   0  -3  11       93.69       93.68      7.03 o 
   1  -3  11       87.29       86.08     10.71 o 
   2  -3  11      199.78      172.82     13.24 o 
   3  -3  11        4.78        3.85      6.17 o 
   4  -3  11      475.25      436.93     23.06 o 
   5  -3  11      212.62      172.54     15.01 o 
   6  -3  11      212.89      201.92     17.01 o 
  -3  -2  11      113.27      110.03     11.26 o 
  -2  -2  11        0.37        2.09      4.97 o 
  -1  -2  11      395.84      376.91     19.76 o 
   0  -2  11       53.29       52.66     11.58 o 
   1  -2  11      489.85      450.41     14.94 o 
   2  -2  11       54.41       51.13      8.43 o 
   3  -2  11        2.19       11.01      6.30 o 
   4  -2  11      250.59      249.63     16.56 o 
   5  -2  11        3.06       -4.83      6.27 o 
   6  -2  11      225.24      257.27     18.62 o 
  -3  -1  11      125.94      128.82     12.32 o 
  -2  -1  11        1.21       -1.29      4.36 o 
  -1  -1  11        3.55        1.31      5.03 o 
   0  -1  11       18.93       13.37      3.81 o 
   1  -1  11     1007.93      991.46     25.83 o 
   2  -1  11        4.75        2.71      3.50 o 
   3  -1  11      222.43      213.56     14.38 o 
   4  -1  11      261.77      274.73     17.56 o 
   5  -1  11        5.71        1.75      6.70 o 
   6  -1  11      811.22      791.92     35.92 o 
  -3   0  11        6.44        2.83      5.99 o 
  -2   0  11      161.21      131.92     11.47 o 
  -1   0  11      128.94      110.22     10.13 o 
   0   0  11       82.51       63.84      8.32 o 
   1   0  11     1211.54     1209.10     29.31 o 
   2   0  11        0.98       -1.55      2.60 o 
   3   0  11      704.84      742.88     30.65 o 
   4   0  11        0.32       -3.70      5.35 o 
   5   0  11      230.56      249.00     16.95 o 
   6   0  11      228.76      247.33     17.70 o 
   7   0  11        4.96       10.48      8.96 o 
  -3   1  11        4.46        0.69      5.93 o 
  -2   1  11       93.23       97.25      9.74 o 
  -1   1  11      606.50      602.24     18.30 o 
   0   1  11       27.21       22.13      4.06 o 
   1   1  11      202.57      200.70      7.12 o 
   2   1  11        2.24        7.06      9.19 o 
   3   1  11     1069.03     1122.77     29.95 o 
   4   1  11       39.27       36.85      7.88 o 
   5   1  11     1163.01     1249.48     47.50 o 
   6   1  11       36.70       32.14      8.99 o 
   7   1  11       25.24       40.41     10.76 o 
  -3   2  11       52.19       57.57     10.13 o 
  -2   2  11      179.94      195.30      9.97 o 
  -1   2  11        2.49        2.11      3.50 o 
   0   2  11      204.95      196.62      9.15 o 
   1   2  11       55.67       54.81      8.14 o 
   2   2  11       43.38       37.49      4.84 o 
   3   2  11     1359.74     1350.72     34.67 o 
   4   2  11       73.99       84.91     10.20 o 
   5   2  11      794.13      801.37     34.30 o 
   6   2  11       29.35       32.33      9.14 o 
   7   2  11       52.49       65.83     12.07 o 
  -2   3  11       77.01       88.73      8.10 o 
  -1   3  11      102.98      113.26     10.85 o 
   0   3  11      123.19      133.57     11.35 o 
   1   3  11        7.69        3.60      5.04 o 
   2   3  11       35.20       32.46      4.85 o 
   3   3  11       85.15       86.42      6.71 o 
   4   3  11       17.00       18.26      5.75 o 
   5   3  11      258.28      310.81     19.05 o 
   6   3  11      225.94      266.93     18.47 o 
   7   3  11      382.34      369.70     22.92 o 
  -2   4  11        0.80       -5.24      5.85 o 
  -1   4  11      502.50      503.20     25.72 o 
   0   4  11       78.64       90.32     11.76 o 
   1   4  11      221.19      209.57     14.79 o 
   2   4  11      786.61      763.02     30.38 o 
   3   4  11       65.55       68.79      6.72 o 
   4   4  11      111.95      118.19      8.05 o 
   5   4  11        1.71       -1.36      5.57 o 
   6   4  11       49.30       53.24     11.12 o 
   7   4  11      546.94      612.35     31.14 o 
  -1   5  11      799.46      819.13     37.06 o 
   0   5  11        0.72       -1.69      5.45 o 
   1   5  11      269.10      260.53     17.49 o 
   2   5  11      131.59      115.35     11.46 o 
   3   5  11       25.09       35.46      5.54 o 
   4   5  11       73.98       61.52      6.80 o 
   5   5  11        0.64       -1.99      4.18 o 
   6   5  11       18.01       12.20      7.81 o 
  -1   6  11      187.23      170.38     15.56 o 
   0   6  11        4.94        9.91      7.57 o 
   1   6  11      499.46      492.06     25.99 o 
   2   6  11        7.33       13.29      7.11 o 
   3   6  11      454.63      431.06     15.84 o 
   4   6  11      102.94      102.07      7.82 o 
   5   6  11        5.40       -4.15      4.16 o 
   6   6  11       63.75       61.37     11.04 o 
   1   7  11      351.88      332.78     21.32 o 
   2   7  11       36.60       24.11      8.60 o 
   3   7  11      367.81      386.16     22.71 o 
   4   7  11       82.56       69.89      7.63 o 
   5   7  11       29.54       16.64      5.95 o 
   2   8  11       62.01       60.48     11.48 o 
   3   8  11      278.43      285.52     19.53 o 
   4   8  11       16.06       15.18      7.62 o 
   0  -6  12        5.40        1.35      4.92 o 
   1  -6  12      108.30       94.10     12.48 o 
  -1  -5  12      465.09      467.23     17.10 o 
   0  -5  12       14.70       18.74      5.22 o 
   1  -5  12      140.79      121.69     12.85 o 
   2  -5  12      402.65      396.42     22.13 o 
   3  -5  12      300.62      290.24     19.35 o 
  -2  -4  12      170.64      167.82     14.81 o 
  -1  -4  12      205.60      199.33     15.47 o 
   0  -4  12       71.19       64.55      7.06 o 
   1  -4  12      384.90      360.37     14.23 o 
   2  -4  12       18.60       22.56      8.12 o 
   3  -4  12       38.66       30.82      9.40 o 
   4  -4  12       96.82       79.54     11.92 o 
  -2  -3  12      363.61      366.31     21.28 o 
  -1  -3  12      212.11      233.41     16.25 o 
   0  -3  12      126.44      127.44      7.99 o 
   1  -3  12      327.41      321.86     12.91 o 
   2  -3  12      205.01      205.85     14.46 o 
   3  -3  12      504.96      472.53     23.93 o 
   4  -3  12        7.58        6.22      7.50 o 
   5  -3  12        2.51       -4.45      7.21 o 
  -2  -2  12      443.68      461.38     23.57 o 
  -1  -2  12       44.42       45.59      8.43 o 
   0  -2  12      142.03      127.22      7.72 o 
   1  -2  12      106.13      101.95      7.40 o 
   2  -2  12      660.86      652.67     28.08 o 
   3  -2  12      485.55      441.78     22.75 o 
   4  -2  12       84.95       71.88     11.18 o 
   5  -2  12       71.57       84.39     12.77 o 
  -2  -1  12      153.70      156.43     12.79 o 
  -1  -1  12       16.14       16.60      6.51 o 
   0  -1  12      390.56      432.34     21.52 o 
   1  -1  12       12.55       12.99      4.21 o 
   2  -1  12      380.51      344.20     12.88 o 
   3  -1  12      117.83      119.39     11.22 o 
   4  -1  12      310.99      306.77     19.02 o 
   5  -1  12      235.25      247.01     17.62 o 
   6  -1  12        1.16        3.76      7.97 o 
  -2   0  12       17.38       13.40      6.34 o 
  -1   0  12        6.25        9.60      5.89 o 
   0   0  12     1197.28     1167.58     42.58 o 
   1   0  12        0.38        7.73      9.17 o 
   2   0  12      421.67      415.18     11.85 o 
   3   0  12        0.39        2.37      5.56 o 
   4   0  12      573.81      595.98     27.66 o 
   5   0  12      678.84      670.73     31.18 o 
   6   0  12      281.49      246.83     18.26 o 
  -2   1  12        0.57        9.49      6.22 o 
  -1   1  12      230.56      238.86     15.23 o 
   0   1  12      410.64      420.58     20.22 o 
   1   1  12       47.98       40.00      5.46 o 
   2   1  12      310.73      298.45     11.83 o 
   3   1  12        8.10        5.13      7.75 o 
   4   1  12      596.56      616.13     28.02 o 
   5   1  12      203.54      212.70     15.99 o 
   6   1  12      451.12      434.65     24.46 o 
  -2   2  12        1.66        0.90      5.78 o 
  -1   2  12      298.26      303.00     12.38 o 
   0   2  12       38.87       29.14      7.18 o 
   1   2  12        6.39        8.42      5.89 o 
   2   2  12      206.41      181.28      8.85 o 
   3   2  12       18.15        9.87      4.28 o 
   4   2  12      348.57      339.25     19.15 o 
   5   2  12       35.09       50.24      9.81 o 
   6   2  12      516.62      567.85     29.16 o 
  -1   3  12      260.00      266.03     17.41 o 
   0   3  12      128.93      100.48     11.07 o 
   1   3  12      410.50      397.24     21.25 o 
   2   3  12      298.08      259.77     16.33 o 
   3   3  12      175.49      173.44      9.19 o 
   4   3  12      154.17      159.85      9.45 o 
   5   3  12      323.28      346.95     20.70 o 
   6   3  12      113.05      147.89     14.43 o 
  -1   4  12      192.24      181.31     14.80 o 
   0   4  12      179.37      160.40     13.66 o 
   1   4  12      699.35      702.47     31.94 o 
   2   4  12       48.97       45.13      8.74 o 
   3   4  12       28.89       30.19      5.62 o 
   4   4  12      685.47      653.81     21.16 o 
   5   4  12      348.07      317.79     19.57 o 
   6   4  12      224.51      230.30     17.42 o 
   0   5  12      265.01      316.06     20.38 o 
   1   5  12      466.23      444.54     24.28 o 
   2   5  12       42.98       31.55      8.60 o 
   3   5  12      552.35      547.32     27.19 o 
   4   5  12        3.45       -0.35      4.33 o 
   5   5  12        7.16        4.00      5.02 o 
   6   5  12      166.05      163.35     15.44 o 
   1   6  12      294.49      280.86     19.72 o 
   2   6  12      336.17      339.94     21.04 o 
   3   6  12      237.91      248.24     17.57 o 
   4   6  12       28.50       28.41      7.07 o 
   5   6  12       80.39       80.87      9.03 o 
   2   7  12      167.19      154.24     15.18 o 
   3   7  12      257.60      249.94     18.19 o 
   4   7  12      174.93      149.01     14.33 o 
   0  -4  13      176.38      179.71     10.38 o 
   1  -4  13        0.80        0.28      4.37 o 
   2  -4  13      348.53      332.26     19.84 o 
   3  -4  13       58.37       77.22     11.49 o 
  -1  -3  13       65.41       80.74     12.12 o 
   0  -3  13      124.79      128.07     12.40 o 
   1  -3  13       23.25       23.22      5.31 o 
   2  -3  13      471.37      455.88     23.05 o 
   3  -3  13       28.66       16.61      8.19 o 
   4  -3  13      229.53      247.28     17.86 o 
  -1  -2  13      126.49      115.90     11.89 o 
   0  -2  13       71.86       79.75     10.95 o 
   1  -2  13       29.14       34.93      5.60 o 
   2  -2  13      309.38      330.59     18.90 o 
   3  -2  13      125.35      123.78     12.63 o 
   4  -2  13      398.02      357.73     21.49 o 
  -1  -1  13      170.18      170.38     13.57 o 
   0  -1  13       38.85       43.11      8.78 o 
   1  -1  13      583.74      586.33     36.41 o 
   2  -1  13       64.83       64.66      7.06 o 
   3  -1  13      371.88      373.60     20.64 o 
   4  -1  13      202.38      180.97     15.00 o 
   5  -1  13       13.53        9.88      8.06 o 
  -1   0  13      223.05      207.01     14.83 o 
   0   0  13       52.30       42.06      8.72 o 
   1   0  13      636.35      633.56     27.73 o 
   2   0  13       69.15       78.90     10.14 o 
   3   0  13      300.26      318.56     18.61 o 
   4   0  13       75.79       89.23     11.71 o 
   5   0  13      162.38      130.95     13.81 o 
  -1   1  13      148.72      149.34     12.64 o 
   2   1  13       12.04       10.71      4.43 o 
   3   1  13      192.73      184.70     13.84 o 
   4   1  13       76.52       97.32     12.30 o 
   5   1  13      289.18      310.00     19.67 o 
   1   2  13       37.99       28.16      7.61 o 
   2   2  13       47.06       50.02      8.97 o 
   3   2  13      158.31      170.05      9.35 o 
   4   2  13       23.87       15.93      7.07 o 
   5   2  13       36.95       35.35      9.48 o 
   0   3  13      508.09      494.77     25.64 o 
   1   3  13        0.47        3.00      5.77 o 
   2   3  13      193.93      180.06     14.18 o 
   3   3  13      271.76      250.68     11.67 o 
   4   3  13       84.06       75.92      8.12 o 
   5   3  13      740.77      791.12     35.05 o 
   1   4  13       16.96       30.23      8.47 o 
   2   4  13      130.95      122.62     12.30 o 
   3   4  13      118.41      131.15     12.89 o 
   4   4  13       28.94       37.86      9.30 o 
   5   4  13      160.42      155.41     14.34 o 
   2   5  13      551.89      540.73     27.83 o 
   3   5  13        0.27       -4.97      5.86 o 
   4   5  13      273.65      248.94     12.24 o 
   2  -2  14      116.58      106.61     11.15 o 
   1  -1  14      400.92      404.52     22.25 o 
   2  -1  14      489.90      514.07     24.64 o 
   3  -1  14      308.48      298.36     18.59 o 
   3   0  14      281.64      272.66     17.63 o 
   3   1  14       26.81       22.11      7.63 o 
   4   1  14      297.88      293.46     18.82 o 
   2   2  14       48.29       51.17     10.25 o 
   3   2  14       38.07       43.47      9.38 o 
   3   3  14       25.52       17.30      8.17 o 
                                                 
